# Supplementary material for: catena-Poly[[cyclo­hexyl­diphenyl­tin(IV)]-μ-hydroxido-κ2 O:O]
Source: Acta Crystallogr Sect E Struct Rep Online. 2008 Apr 26;64(Pt 5):m724–5. doi: 10.1107/S1600536808011100 (PMC2961296; doi:10.1107/S1600536808011100)
Supplement: Supplementary file 1 [file e-64-0m724-sup1.cif]

##############################################################################
###                                                                        ###
###        Electronic paper (Acta Crystallographica Section E)             ###
###                                                                        ###
##############################################################################
#                                                                            #
# This CIF contains the data in a paper accepted for publication in Acta     #
# Crystallographica Section E. It conforms to the requirements of Notes      #
# for Authors for Section E, and has been peer reviewed under the auspices   #
# of the IUCr Commission on Journals.                                        #
#                                                                            #
# Full details of the Crystallographic Information File format               #
# are given in the paper "The Crystallographic Information File (CIF):       #
# a New Standard Archive File for Crystallography" by S. R. Hall, F. H.      #
# Allen and I. D. Brown [Acta Cryst. (1991), A47, 655-685].                  #
#                                                                            #
# The current version of the core CIF dictionary is obtainable from          #
# ftp://ftp.iucr.org/pub/cif_core.dic. The current version number is 2.4.    #
#                                                                            #
# Software is freely available for graphical display of the structure(s) in  #
# this CIF.  For information consult the CIF home page http://www.iucr.org/  #
# cif/home.html                                                              #
#                                                                            #
# This file may be used for bona fide research purposes within the           #
# scientific community so long as proper attribution is given to the journal # 
# article from which it was obtained.                                        #
#                                                                            #
##############################################################################
                                             
data_global
_audit_creation_method     SHELXL-97
_journal_date_recd_electronic     2008-03-26
_journal_date_accepted     2008-04-20
_journal_name_full     'Acta Crystallographica, Section E'
_journal_year     2008
_journal_volume     64
_journal_issue      5
_journal_page_first     m724
_journal_page_last     m725
_journal_paper_category     QM
_journal_coeditor_code     TK2257
_publ_contact_author
;
     Dr. Seik Weng Ng
     Department of Chemistry
     University of Malaya
     50603 Kuala Lumpur
     Malaysia
;
_publ_contact_author_email     seikweng@um.edu.my
_publ_contact_author_fax     '03 7967 4193'
_publ_contact_author_phone     '03 7967 6778'
_publ_section_title
;\
<i>catena</i>-Poly[[cyclohexyldiphenyltin(IV)]-\m-hydroxido-\k^2^<i>O</i>:\
<i>O</i>]
;
loop_
    _publ_author_name
    _publ_author_address
    'Lo, Kong Mun'
;
     Department of Chemistry
     University of Malaya
     50603 Kuala Lumpur
     Malaysia
;
    'Ng, Seik Weng'
;
     Department of Chemistry
     University of Malaya
     50603 Kuala Lumpur
     Malaysia
;
data_I
_audit_creation_method     SHELXL-97
_chemical_name_systematic
;
<i>catena</i>-Poly[[cyclohexyldiphenyltin(IV)]-\m-hydroxido-
\k^2^<i>O</i>:<i>O</i>]
;
_chemical_name_common     ?
_chemical_formula_moiety     'C18 H22 O Sn'
_chemical_formula_sum     'C18 H22 O Sn'
_chemical_formula_iupac     '[Sn (C6 H5)2 (C6 H11) (O H)]'
_chemical_formula_weight     373.05
_chemical_melting_point     ?
_symmetry_cell_setting     Orthorhombic
_symmetry_space_group_name_H-M     'C m c 21'
_symmetry_space_group_name_Hall     'C 2c -2'
loop_
    _symmetry_equiv_pos_as_xyz
    'x, y, z'
    '-x, -y, z+1/2'
    '-x, y, z'
    'x, -y, z+1/2'
    'x+1/2, y+1/2, z'
    '-x+1/2, -y+1/2, z+1/2'
    '-x+1/2, y+1/2, z'
    'x+1/2, -y+1/2, z+1/2'
_cell_length_a     18.3830(2)
_cell_length_b     10.28010(10)
_cell_length_c     8.17620(10)
_cell_angle_alpha     90
_cell_angle_beta     90
_cell_angle_gamma     90
_cell_volume     1545.13(3)
_cell_formula_units_Z     4
_cell_measurement_reflns_used     8850
_cell_measurement_theta_min     2.2
_cell_measurement_theta_max     28.3
_cell_measurement_temperature     100(2)
_exptl_crystal_description     Prism
_exptl_crystal_colour     Colorless
_exptl_crystal_size_max     0.22
_exptl_crystal_size_mid     0.09
_exptl_crystal_size_min     0.08
_exptl_crystal_density_diffrn     1.604
_exptl_crystal_density_meas     ?
_exptl_crystal_density_method     'not measured'
_exptl_crystal_F_000     752
_exptl_absorpt_coefficient_mu     1.647
_exptl_absorpt_correction_type     multi-scan
_exptl_absorpt_process_details     '(SADABS; Sheldrick, 1996)'
_exptl_absorpt_correction_T_min     0.771
_exptl_absorpt_correction_T_max     0.880
_diffrn_ambient_temperature     100(2)
_diffrn_radiation_type     MoK\a
_diffrn_radiation_wavelength     0.71073
_diffrn_radiation_source     'fine-focus sealed tube'
_diffrn_radiation_monochromator     graphite
_diffrn_measurement_device_type     'Bruker SMART APEXII'
_diffrn_measurement_method     \w
_diffrn_detector_area_resol_mean     ?
_diffrn_reflns_number     9651
_diffrn_reflns_av_R_equivalents     0.024
_diffrn_reflns_av_sigmaI/netI     0.018
_diffrn_reflns_theta_min     2.2
_diffrn_reflns_theta_max     27.5
_diffrn_reflns_theta_full     27.5
_diffrn_measured_fraction_theta_max     1.000
_diffrn_measured_fraction_theta_full     1.000
_diffrn_reflns_limit_h_min     -23
_diffrn_reflns_limit_h_max     23
_diffrn_reflns_limit_k_min     -13
_diffrn_reflns_limit_k_max     13
_diffrn_reflns_limit_l_min     -9
_diffrn_reflns_limit_l_max     10
_diffrn_standards_number     0
_diffrn_standards_interval_count     0
_diffrn_standards_interval_time     0
_diffrn_standards_decay_%     0
_reflns_number_total     1711
_reflns_number_gt     1637
_reflns_threshold_expression     I>2\s(I)
_refine_ls_structure_factor_coef     Fsqd
_refine_ls_matrix_type     full
_refine_ls_R_factor_all     0.020
_refine_ls_R_factor_gt     0.017
_refine_ls_wR_factor_gt     0.050
_refine_ls_wR_factor_ref     0.071
_refine_ls_goodness_of_fit_ref     1.28
_refine_ls_restrained_S_all     1.28
_refine_ls_number_reflns     1711
_refine_ls_number_parameters     97
_refine_ls_number_restraints     1
_refine_ls_hydrogen_treatment     constr
_refine_ls_weighting_scheme     calc
_refine_ls_weighting_details
         'calc w=1/[\s^2^(Fo^2^)+(0.0421P)^2^+0.0692P] where P=(Fo^2^+2Fc^2^)/3'
_atom_sites_solution_hydrogens     geom
_atom_sites_solution_primary     direct
_atom_sites_solution_secondary     difmap
_refine_ls_shift/su_max     0.001
_refine_ls_shift/su_mean     0.000
_refine_diff_density_max     0.57
_refine_diff_density_min     -0.31
_refine_ls_extinction_method     none
_refine_ls_extinction_coef     ?
_refine_ls_abs_structure_details     'Flack (1983), 650 Friedel pairs'
_refine_ls_abs_structure_Flack     0.02(4)
loop_
    _atom_type_symbol
    _atom_type_description
    _atom_type_scat_dispersion_real
    _atom_type_scat_dispersion_imag
    _atom_type_scat_source
    'C' 'C' 0.0033 0.0016
                         'International Tables Vol C Tables 4.2.6.8 and 6.1.1.4'
    'H' 'H' 0.0000 0.0000
                         'International Tables Vol C Tables 4.2.6.8 and 6.1.1.4'
    'O' 'O' 0.0106 0.0060
                         'International Tables Vol C Tables 4.2.6.8 and 6.1.1.4'
    'Sn' 'Sn' -0.6537 1.4246
                         'International Tables Vol C Tables 4.2.6.8 and 6.1.1.4'
_computing_data_collection     'APEX2 (Bruker, 2007)'
_computing_cell_refinement     'SAINT (Bruker, 2007)'
_computing_data_reduction     'SAINT (Bruker, 2007)'
_computing_structure_solution     'SHELXS97 (Sheldrick, 2008)'
_computing_structure_refinement     'SHELXL97 (Sheldrick, 2008)'
_computing_molecular_graphics     'X-SEED (Barbour, 2001)'
_computing_publication_material     'publCIF (Westrip, 2008)'
loop_
    _atom_site_type_symbol
    _atom_site_label
    _atom_site_fract_x
    _atom_site_fract_y
    _atom_site_fract_z
    _atom_site_U_iso_or_equiv
    _atom_site_adp_type
    _atom_site_calc_flag
    _atom_site_refinement_flags
    _atom_site_occupancy
    _atom_site_disorder_assembly
    _atom_site_disorder_group
    Sn Sn1 0.5000 0.494121(18) 0.50000(18) 0.01298(10) Uani d S 1 . .
    O O1 0.5000 0.5850(3) 0.2563(4) 0.0165(6) Uani d S 1 . .
    H H1O 0.5000 0.6666 0.2598 0.025 Uiso calc SR 1 . .
    C C1 0.5000 0.2980(4) 0.4053(6) 0.0189(9) Uani d S 1 . .
    H H1 0.5000 0.3071 0.2836 0.023 Uiso calc SR 1 . .
    C C2 0.43184(16) 0.2226(3) 0.4465(5) 0.0234(7) Uani d . 1 . .
    H H2A 0.3888 0.2721 0.4084 0.028 Uiso calc R 1 . .
    H H2B 0.4281 0.2132 0.5667 0.028 Uiso calc R 1 . .
    C C3 0.4313(2) 0.0883(3) 0.3681(5) 0.0260(8) Uani d . 1 . .
    H H3A 0.3885 0.0392 0.4078 0.031 Uiso calc R 1 . .
    H H3B 0.4268 0.0977 0.2480 0.031 Uiso calc R 1 . .
    C C4 0.5000 0.0125(4) 0.4074(8) 0.0248(13) Uani d S 1 . .
    H H4A 0.5000 -0.0102 0.5251 0.030 Uiso calc SR 1 . .
    H H4B 0.5000 -0.0696 0.3442 0.030 Uiso calc SR 1 . .
    C C5 0.60222(16) 0.5831(3) 0.5558(4) 0.0170(6) Uani d . 1 . .
    C C6 0.62261(15) 0.7060(2) 0.5004(5) 0.0227(6) Uani d . 1 . .
    H H6 0.5897 0.7548 0.4352 0.027 Uiso calc R 1 . .
    C C7 0.69028(19) 0.7587(3) 0.5387(4) 0.0296(8) Uani d . 1 . .
    H H7 0.7023 0.8441 0.5036 0.036 Uiso calc R 1 . .
    C C8 0.74004(18) 0.6867(4) 0.6280(5) 0.0308(8) Uani d . 1 . .
    H H8 0.7867 0.7216 0.6514 0.037 Uiso calc R 1 . .
    C C9 0.72163(17) 0.5644(4) 0.6826(5) 0.0256(7) Uani d . 1 . .
    H H9 0.7553 0.5149 0.7449 0.031 Uiso calc R 1 . .
    C C10 0.6529(3) 0.5133(3) 0.6458(7) 0.0247(9) Uani d . 1 . .
    H H10 0.6407 0.4287 0.6836 0.030 Uiso calc R 1 . .
loop_
    _atom_site_aniso_label
    _atom_site_aniso_U_11
    _atom_site_aniso_U_22
    _atom_site_aniso_U_33
    _atom_site_aniso_U_12
    _atom_site_aniso_U_13
    _atom_site_aniso_U_23
    Sn1 0.01281(14) 0.01401(14) 0.01211(16) 0.000 0.000 0.0003(2)
    O1 0.0227(14) 0.0168(15) 0.0101(15) 0.000 0.000 -0.0008(11)
    C1 0.022(2) 0.0167(19) 0.018(2) 0.000 0.000 0.0005(17)
    C2 0.0200(15) 0.0215(14) 0.0288(19) -0.0023(11) 0.0003(13) -0.0006(12)
    C3 0.0306(19) 0.0193(15) 0.028(2) -0.0044(13) 0.0033(14) 0.0001(14)
    C4 0.038(4) 0.019(2) 0.017(3) 0.000 0.000 -0.0032(17)
    C5 0.0168(13) 0.0194(13) 0.0147(15) -0.0006(12) 0.0029(11) -0.0018(11)
    C6 0.0268(14) 0.0242(12) 0.0171(16) -0.0042(10) -0.0025(17) 0.001(2)
    C7 0.0366(18) 0.0302(16) 0.022(2) -0.0150(14) 0.0004(14) 0.0036(13)
    C8 0.0213(16) 0.043(2) 0.028(2) -0.0107(14) -0.0009(15) -0.0088(16)
    C9 0.0174(15) 0.0343(19) 0.0250(18) 0.0007(13) -0.0047(13) -0.0072(15)
    C10 0.023(2) 0.0195(17) 0.032(3) -0.0007(11) -0.0051(18) -0.0014(14)
loop_
    _geom_bond_atom_site_label_1
    _geom_bond_atom_site_label_2
    _geom_bond_site_symmetry_2
    _geom_bond_distance
    _geom_bond_publ_flag
    Sn1 O1 . 2.201(4) yes
    Sn1 C1 . 2.159(4) yes
    Sn1 C5 . 2.139(3) yes
    Sn1 C5 3_655 2.139(3) ?
    Sn1 O1 2_665 2.248(4) ?
    O1 Sn1 2_664 2.248(4) ?
    C1 C2 . 1.511(4) ?
    C1 C2 3_655 1.511(4) ?
    C2 C3 . 1.522(4) ?
    C3 C4 . 1.518(4) ?
    C4 C3 3_655 1.518(4) ?
    C5 C10 . 1.388(6) ?
    C5 C6 . 1.394(4) ?
    C6 C7 . 1.393(4) ?
    C7 C8 . 1.385(5) ?
    C8 C9 . 1.377(5) ?
    C9 C10 . 1.400(5) ?
    O1 H1O . 0.8400 ?
    C1 H1 . 1.0000 ?
    C2 H2A . 0.9900 ?
    C2 H2B . 0.9900 ?
    C3 H3A . 0.9900 ?
    C3 H3B . 0.9900 ?
    C4 H4A . 0.9900 ?
    C4 H4B . 0.9900 ?
    C6 H6 . 0.9500 ?
    C7 H7 . 0.9500 ?
    C8 H8 . 0.9500 ?
    C9 H9 . 0.9500 ?
    C10 H10 . 0.9500 ?
loop_
    _geom_angle_atom_site_label_1
    _geom_angle_atom_site_label_2
    _geom_angle_atom_site_label_3
    _geom_angle_site_symmetry_1
    _geom_angle_site_symmetry_3
    _geom_angle
    _geom_angle_publ_flag
    C1 Sn1 C5 . . 118.40(10)
                           yes
    C1 Sn1 O1 . . 94.1(2) yes
    C1 Sn1 O1 . 2_665 89.8(2) yes
    C5 Sn1 C5 . 3_655 122.9(2) yes
    C5 Sn1 O1 . . 90.70(10)
                          yes
    C5 Sn1 O1 . 2_665 87.50(10)
                              yes
    C5 Sn1 C1 3_655 . 118.40(10)
                               ?
    C5 Sn1 O1 3_655 . 90.70(10)
                              ?
    C5 Sn1 O1 3_655 2_665 87.50(10)
                                  ?
    O1 Sn1 O1 . 2_665 176.10(10)
                               yes
    Sn1 O1 Sn1 . 2_664 133.7(2) yes
    C2 C1 C2 . 3_655 112.0(3) ?
    C2 C1 Sn1 . . 113.5(2) ?
    C2 C1 Sn1 3_655 . 113.5(2) ?
    C1 C2 C3 . . 112.1(3) ?
    C4 C3 C2 . . 111.8(3) ?
    C3 C4 C3 3_655 . 112.5(4) ?
    C10 C5 C6 . . 117.4(3) ?
    C10 C5 Sn1 . . 118.8(2) ?
    C6 C5 Sn1 . . 123.7(2) ?
    C7 C6 C5 . . 121.3(3) ?
    C8 C7 C6 . . 120.0(3) ?
    C9 C8 C7 . . 119.8(3) ?
    C8 C9 C10 . . 119.6(4) ?
    C5 C10 C9 . . 121.7(3) ?
    Sn1 O1 H1O . . 113.2 ?
    Sn1 O1 H1O 2_664 . 113.2 ?
    C2 C1 H1 . . 105.6 ?
    Sn1 C1 H1 . . 105.6 ?
    C1 C2 H2A . . 109.2 ?
    C3 C2 H2A . . 109.2 ?
    C1 C2 H2B . . 109.2 ?
    C3 C2 H2B . . 109.2 ?
    H2A C2 H2B . . 107.9 ?
    C4 C3 H3A . . 109.3 ?
    C2 C3 H3A . . 109.3 ?
    C4 C3 H3B . . 109.3 ?
    C2 C3 H3B . . 109.3 ?
    H3A C3 H3B . . 107.9 ?
    C3 C4 H4A 3_655 . 109.1 ?
    C3 C4 H4A . . 109.1 ?
    C3 C4 H4B 3_655 . 109.1 ?
    C3 C4 H4B . . 109.1 ?
    H4A C4 H4B . . 107.8 ?
    C7 C6 H6 . . 119.3 ?
    C5 C6 H6 . . 119.3 ?
    C8 C7 H7 . . 120.0 ?
    C6 C7 H7 . . 120.0 ?
    C9 C8 H8 . . 120.1 ?
    C7 C8 H8 . . 120.1 ?
    C8 C9 H9 . . 120.2 ?
    C10 C9 H9 . . 120.2 ?
    C5 C10 H10 . . 119.1 ?
    C9 C10 H10 . . 119.1 ?
loop_
    _geom_torsion_atom_site_label_1
    _geom_torsion_atom_site_label_2
    _geom_torsion_atom_site_label_3
    _geom_torsion_atom_site_label_4
    _geom_torsion_site_symmetry_1
    _geom_torsion_site_symmetry_2
    _geom_torsion_site_symmetry_3
    _geom_torsion_site_symmetry_4
    _geom_torsion
    _geom_torsion_publ_flag
    C5 Sn1 O1 Sn1 . . . 2_664 118.53(8) ?
    C5 Sn1 O1 Sn1 3_655 . . 2_664 -118.53(8) ?
    C1 Sn1 O1 Sn1 . . . 2_664 0.0 ?
    C5 Sn1 C1 C2 . . . . 151.7(2) ?
    C5 Sn1 C1 C2 3_655 . . . -22.3(3) ?
    O1 Sn1 C1 C2 . . . . -115.3(3) ?
    O1 Sn1 C1 C2 2_665 . . . 64.7(3) ?
    C5 Sn1 C1 C2 . . . 3_655 22.3(3) ?
    C5 Sn1 C1 C2 3_655 . . 3_655 -151.7(2) ?
    O1 Sn1 C1 C2 . . . 3_655 115.3(3) ?
    O1 Sn1 C1 C2 2_665 . . 3_655 -64.7(3) ?
    C2 C1 C2 C3 3_655 . . . -53.8(5) ?
    Sn1 C1 C2 C3 . . . . 176.0(3) ?
    C1 C2 C3 C4 . . . . 52.9(5) ?
    C2 C3 C4 C3 . . . 3_655 -52.3(6) ?
    C5 Sn1 C5 C10 3_655 . . . 126.3(3) ?
    C1 Sn1 C5 C10 . . . . -47.4(4) ?
    O1 Sn1 C5 C10 . . . . -142.4(3) ?
    O1 Sn1 C5 C10 2_665 . . . 41.0(3) ?
    C5 Sn1 C5 C6 3_655 . . . -56.7(4) ?
    C1 Sn1 C5 C6 . . . . 129.6(3) ?
    O1 Sn1 C5 C6 . . . . 34.5(3) ?
    O1 Sn1 C5 C6 2_665 . . . -142.0(3) ?
    C10 C5 C6 C7 . . . . -2.2(5) ?
    Sn1 C5 C6 C7 . . . . -179.2(3) ?
    C5 C6 C7 C8 . . . . 2.6(5) ?
    C6 C7 C8 C9 . . . . -1.8(6) ?
    C7 C8 C9 C10 . . . . 0.7(6) ?
    C6 C5 C10 C9 . . . . 1.0(6) ?
    Sn1 C5 C10 C9 . . . . 178.2(3) ?
    C8 C9 C10 C5 . . . . -0.3(7) ?
