# Supplementary material for: catena-Poly[[cyclo­hexyl­diphenyl­tin(IV)]-μ-hydroxido-κ2 O:O]
Source: Acta Crystallogr Sect E Struct Rep Online. 2008 Apr 26;64(Pt 5):m724–5. doi: 10.1107/S1600536808011100 (PMC2961296; doi:10.1107/S1600536808011100)
Supplement: Supplementary file 2 [file e-64-0m724-Isup2.hkl]

# 
# h,k,l, Fc-squared, Fo-squared, sigma(Fo-squared) and status flag 
# 
data_I
_shelx_title '  Ccm21' 
_shelx_refln_list_code          4 
_shelx_F_calc_maximum      252.34 
_exptl_crystal_F_000       752.00 
_reflns_d_resolution_high  0.7697 
 
loop_ 
 _symmetry_equiv_pos_as_xyz 
 'x, y, z' 
 '-x, -y, z+1/2' 
 '-x, y, z' 
 'x, -y, z+1/2' 
 'x+1/2, y+1/2, z' 
 '-x+1/2, -y+1/2, z+1/2' 
 '-x+1/2, y+1/2, z' 
 'x+1/2, -y+1/2, z+1/2' 
 
_cell_length_a    18.3830 
_cell_length_b    10.2801 
_cell_length_c     8.1762 
_cell_angle_alpha  90.000 
_cell_angle_beta   90.000 
_cell_angle_gamma  90.000 
 
_shelx_F_squared_multiplier     1.000 
 
loop_ 
 _refln_index_h 
 _refln_index_k 
 _refln_index_l 
 _refln_F_squared_calc 
 _refln_F_squared_meas 
 _refln_F_squared_sigma 
 _refln_observed_status 
  10   2  -9      195.56      133.32     54.37 o 
  11   3  -9        4.29      -12.39     46.11 o 
  10   4  -9      134.36      187.02     64.06 o 
   7   1  -8     9432.62     9226.16    269.15 o 
   9   1  -8     4520.26     4287.42    181.74 o 
  11   1  -8     4920.58     4834.94    203.13 o 
  13   1  -8     4306.67     4139.34    194.06 o 
  15   1  -8     4210.78     4116.59    204.01 o 
   8   2  -8     2488.53     2339.09    138.33 o 
  10   2  -8     4175.04     4204.00    189.66 o 
  12   2  -8     5732.17     5890.97    238.21 o 
  14   2  -8     5007.08     4797.70    221.69 o 
   7   3  -8     5986.02     6107.58    230.22 o 
   9   3  -8     3541.61     3500.95    176.86 o 
  11   3  -8     5218.68     5350.15    227.31 o 
  13   3  -8     3614.85     3408.32    190.00 o 
   8   4  -8     6284.18     5845.13    236.31 o 
  10   4  -8     3987.99     3917.45    195.42 o 
  12   4  -8     2795.42     2689.84    172.12 o 
   9   5  -8     4249.11     4390.89    212.82 o 
  11   5  -8     2621.60     2689.57    173.88 o 
  10   6  -8     3433.95     3366.89    195.62 o 
   5   1  -7       62.32       53.02     31.96 o 
   7   1  -7      115.46       67.71     31.79 o 
   9   1  -7       11.24       -0.35     19.58 o 
  11   1  -7      232.82      223.52     55.52 o 
  13   1  -7       38.94       42.39     35.82 o 
  15   1  -7       30.27       22.07     40.22 o 
  17   1  -7       81.56       28.64     49.36 o 
   6   2  -7       95.47      105.36     38.53 o 
   8   2  -7       36.54        3.18     30.00 o 
  10   2  -7      531.78      434.03     68.93 o 
  12   2  -7       15.83       40.76     36.50 o 
  14   2  -7       49.73       76.42     41.81 o 
  16   2  -7       62.56       96.49     52.75 o 
   5   3  -7      113.76       37.58     34.74 o 
   7   3  -7      140.77      168.74     50.31 o 
   9   3  -7     1274.37     1419.77    109.29 o 
  11   3  -7      110.83       84.30     45.57 o 
  13   3  -7      263.46      276.23     47.51 o 
  15   3  -7      299.41      223.19     47.27 o 
  17   3  -7      298.81      193.45     72.05 o 
   6   4  -7      149.07      192.37     52.48 o 
   8   4  -7     1641.10     1484.37    111.86 o 
  10   4  -7      721.12      693.09     91.95 o 
  12   4  -7      173.89      169.75     58.57 o 
  14   4  -7      122.80       65.75     34.33 o 
  16   4  -7      167.51      150.56     71.30 o 
   7   5  -7      158.42      111.25     47.60 o 
   9   5  -7      449.29      477.37     78.48 o 
  11   5  -7      206.65      170.97     64.06 o 
  13   5  -7       80.49       78.99     37.82 o 
  15   5  -7       41.35       -1.49     32.45 o 
   8   6  -7       16.02        3.59     33.52 o 
  10   6  -7      234.88      171.65     59.52 o 
  12   6  -7      353.91      356.91     81.80 o 
  14   6  -7      301.08      374.29    102.41 o 
   3   7  -7      462.56      611.23    100.08 o 
   5   7  -7      446.04      468.09     92.29 o 
   7   7  -7      169.40      126.47     39.00 o 
   9   7  -7      166.92      203.28     47.08 o 
  11   7  -7      308.50      312.74     55.95 o 
   0   8  -7      394.00      352.10     89.31 o 
   2   8  -7      395.49      431.12     93.92 o 
   4   8  -7      441.49      400.04     89.72 o 
   6   8  -7      390.66      350.88     90.12 o 
   8   8  -7      358.12      396.99     90.53 o 
  10   8  -7      378.53      370.73     62.62 o 
   1   9  -7      136.56      162.66     51.68 o 
   3   9  -7      353.85      445.47     99.87 o 
   5   9  -7      601.16      756.00    116.26 o 
   7   9  -7      464.60      564.65    108.14 o 
   0  10  -7      498.33      538.24    112.47 o 
   4   0  -6     6534.45     6537.68    180.79 o 
   6   0  -6     8179.88        2.78     16.25 o 
   8   0  -6     8053.15     7739.22    214.85 o 
  10   0  -6     4865.86     4614.94    115.19 o 
  12   0  -6     3196.70     3281.01    101.88 o 
  14   0  -6     5201.69     5155.62    202.12 o 
  16   0  -6     3002.18     3079.59    165.62 o 
  18   0  -6     2932.69     3126.37    177.07 o 
   5   1  -6    11297.96    11034.23    177.12 o 
   7   1  -6     9150.72     9254.46    165.22 o 
   9   1  -6     7975.53     7311.26    150.99 o 
  11   1  -6     4198.83     4167.62    117.35 o 
  13   1  -6     7460.38     7254.33    135.04 o 
  15   1  -6     4732.33     4742.90    113.66 o 
  17   1  -6     3699.77     3475.26    129.40 o 
  19   1  -6     3006.06     2828.99    127.40 o 
   4   2  -6    10998.81    10845.96    268.27 o 
   6   2  -6    10575.58    10719.72    289.53 o 
   8   2  -6     5667.19     5680.86    125.96 o 
  10   2  -6     5116.27     4715.30    114.45 o 
  12   2  -6     7346.35     7290.98    203.13 o 
  14   2  -6     7258.10     6969.34    172.41 o 
  16   2  -6     2876.60     2902.74    127.30 o 
  18   2  -6     3487.98     3339.09    132.61 o 
   5   3  -6    13491.20    12894.30    313.17 o 
   7   3  -6    10574.19     9799.75    274.16 o 
   9   3  -6     7929.65     7229.25    284.25 o 
  11   3  -6     7670.84     7313.87    172.41 o 
  13   3  -6     8041.50     7932.29    187.77 o 
  15   3  -6     4722.90     4522.07    145.56 o 
  17   3  -6     3317.29     3125.42    170.50 o 
   4   4  -6     6328.24     5701.85    201.04 o 
   6   4  -6     9686.96     9437.29    271.12 o 
   8   4  -6     8261.39     7848.57    253.71 o 
  10   4  -6     6124.74     5901.04    155.86 o 
  12   4  -6     4782.28     4693.94    144.15 o 
  14   4  -6     4207.10     4192.67    141.78 o 
  16   4  -6     3272.76     2998.75    125.25 o 
  18   4  -6     3246.09     3277.21    138.29 o 
   3   5  -6     7315.95     6920.32    245.79 o 
   5   5  -6     5677.81     5486.05    170.23 o 
   7   5  -6     9433.82     8894.07    196.26 o 
   9   5  -6     7290.13     6948.15    277.65 o 
  11   5  -6     5695.78     4767.74    522.16 o 
  13   5  -6     4670.95     5027.36    156.98 o 
  15   5  -6     5042.71     4944.61    162.38 o 
  17   5  -6     3819.70     3688.83    148.02 o 
   0   6  -6     9767.08    10413.55    323.59 o 
   2   6  -6     8094.36     7820.61    272.67 o 
   4   6  -6     4830.38     4561.65    202.53 o 
   6   6  -6     6560.90     6179.24    165.72 o 
   8   6  -6     6398.24     6558.64    173.48 o 
  10   6  -6     4816.61     4732.37    121.88 o 
  12   6  -6     5014.28     4775.79    155.73 o 
  14   6  -6     3315.83     3567.93    161.09 o 
  16   6  -6     3084.67     2914.90    132.86 o 
   1   7  -6     7654.67     7381.20    195.69 o 
   3   7  -6     8084.32     7332.92    196.30 o 
   5   7  -6     7044.64     7075.78    269.49 o 
   7   7  -6     7684.57     7253.97    354.13 o 
   9   7  -6     4865.47     4547.63    150.58 o 
  11   7  -6     6607.79     6447.83    151.46 o 
  13   7  -6     4874.04     5196.35    263.16 o 
  15   7  -6     3085.43     2871.14    316.86 o 
   0   8  -6     4427.76     4379.71    220.40 o 
   2   8  -6     5717.36     5279.47    354.40 o 
   4   8  -6     4254.58     3917.91    158.72 o 
   6   8  -6     5511.98     5122.85    240.17 o 
   8   8  -6     3721.55     3592.88    139.54 o 
  10   8  -6     3647.18     3240.61    208.38 o 
  12   8  -6     4096.06     4088.70    125.85 o 
   1   9  -6     4967.53     4727.38    169.84 o 
   3   9  -6     3538.99     3284.52    142.11 o 
   5   9  -6     2973.33     2548.91    127.03 o 
   7   9  -6     4282.10     3827.26    219.72 o 
   9   9  -6     2664.53     2713.82    129.02 o 
  11   9  -6     2908.49     2911.85    406.23 o 
   0  10  -6     2774.41     2955.74    202.53 o 
   2  10  -6     2570.86     2542.34    132.81 o 
   4  10  -6     1426.38     1282.98    114.84 o 
   6  10  -6     2425.65     2519.13    134.25 o 
   8  10  -6     2347.35     2150.25    177.00 o 
   1  11  -6     1945.12     1906.32    126.23 o 
   3   1  -5      362.12      333.55     27.69 o 
   5   1  -5       55.31       76.07     19.08 o 
   7   1  -5      172.62      185.22     21.30 o 
   9   1  -5      192.47      162.53     20.93 o 
  11   1  -5      209.78      224.53     22.40 o 
  13   1  -5      345.09      362.29     28.94 o 
  15   1  -5      272.85      235.76     32.97 o 
  17   1  -5       44.82       26.94     23.37 o 
  19   1  -5        4.76       -9.22     23.58 o 
   4   2  -5     1201.00     1030.11     43.49 o 
   6   2  -5      299.38      368.55     31.20 o 
   8   2  -5      200.77      163.07     21.70 o 
  10   2  -5       54.29       76.41     19.56 o 
  12   2  -5      307.60      411.52     44.56 o 
  14   2  -5       95.05      109.25     25.65 o 
  16   2  -5      115.13      136.36     30.39 o 
  18   2  -5        8.76        5.81     23.37 o 
  20   2  -5       88.63       84.36     31.70 o 
   3   3  -5       37.32       -3.72     21.53 o 
   5   3  -5      973.52      878.49     64.06 o 
   7   3  -5     1163.60     1043.01     41.61 o 
   9   3  -5      298.99      280.36     27.96 o 
  11   3  -5      350.77      373.64     33.20 o 
  13   3  -5      381.41      376.59     36.35 o 
  15   3  -5      993.15     1071.44     73.96 o 
  17   3  -5      167.49      156.22     32.84 o 
  19   3  -5       73.08       36.27     35.97 o 
   0   4  -5      994.66      942.34     87.55 o 
   2   4  -5     1979.44     1833.90    111.11 o 
   4   4  -5      317.89      350.73     45.81 o 
   6   4  -5     1816.57     1746.90     75.53 o 
   8   4  -5      678.11      661.77     41.97 o 
  10   4  -5      482.70      518.39     59.79 o 
  12   4  -5      114.36       83.27     24.02 o 
  14   4  -5      301.30      253.05     95.81 o 
  16   4  -5      628.16      637.51     72.62 o 
  18   4  -5      159.50      164.25     45.30 o 
   1   5  -5      112.55       97.07     29.37 o 
   3   5  -5      501.56      461.29     38.93 o 
   5   5  -5       70.51       66.52     24.99 o 
   7   5  -5      729.88      783.02     47.54 o 
   9   5  -5       37.70       34.35     20.08 o 
  11   5  -5      438.27      381.87     81.56 o 
  13   5  -5      230.10      209.14     43.59 o 
  15   5  -5       88.71      119.15     38.81 o 
  17   5  -5       42.74       36.36     54.30 o 
  19   5  -5      126.08       87.13     43.46 o 
   0   6  -5      551.25      451.64     72.59 o 
   2   6  -5      394.01      385.15     51.22 o 
   4   6  -5      720.54      727.04     48.84 o 
   6   6  -5      373.58      320.93     45.09 o 
   8   6  -5      166.59      196.39     31.09 o 
  10   6  -5      175.80      192.14     26.82 o 
  12   6  -5      756.94      693.25     43.68 o 
  14   6  -5       96.40       92.57     29.31 o 
  16   6  -5      108.41      113.15     59.48 o 
  18   6  -5       29.37       50.23     37.20 o 
   1   7  -5      362.75      413.59     54.23 o 
   3   7  -5      835.48      787.95     67.47 o 
   5   7  -5      400.13      394.13     41.83 o 
   7   7  -5      181.72      248.61     46.23 o 
   9   7  -5       71.17       62.09     21.90 o 
  11   7  -5      342.44      346.85     36.01 o 
  13   7  -5      325.15      304.66     41.81 o 
  15   7  -5      258.80      242.41     40.71 o 
   0   8  -5      963.59      901.04    107.86 o 
   2   8  -5      732.73      752.85    133.29 o 
   4   8  -5      844.71      744.71     71.64 o 
   6   8  -5     1175.43     1128.30     65.89 o 
   8   8  -5     1405.03     1404.94     88.32 o 
  10   8  -5      753.16      708.55     57.30 o 
  12   8  -5      276.19      238.10     33.78 o 
  14   8  -5      402.93      362.26     47.91 o 
   1   9  -5     1061.03      941.53     82.18 o 
   3   9  -5      682.36      676.86     73.76 o 
   5   9  -5      736.66      650.00     74.41 o 
   7   9  -5      701.01      745.93     61.31 o 
   9   9  -5      508.04      533.45    100.65 o 
  11   9  -5      272.32      278.77     43.87 o 
  13   9  -5      505.65      514.85     57.94 o 
   0  10  -5      742.81      643.73    108.95 o 
   2  10  -5      534.97      569.54     74.21 o 
   4  10  -5     1374.60     1239.81     96.43 o 
   6  10  -5      915.70      884.99     84.88 o 
   8  10  -5      714.95      635.31     60.87 o 
  10  10  -5      561.06      499.74     56.99 o 
   1  11  -5      207.50      254.87     60.79 o 
   3  11  -5      500.96      576.32     80.07 o 
   5  11  -5      797.67      779.04     86.99 o 
   7  11  -5       64.34       84.22     46.61 o 
   6   0  -4    21579.73    21114.19    255.48 o 
   8   0  -4    15070.71    14886.31    207.89 o 
  10   0  -4    21170.74    20039.71    378.58 o 
  12   0  -4     5619.00     5408.59    124.93 o 
  14   0  -4     8018.27     7687.06    163.53 o 
  16   0  -4     8219.15     8423.28    184.05 o 
  18   0  -4     5352.90     5304.04    153.01 o 
  20   0  -4     3298.07     3214.06    183.36 o 
  22   0  -4     3894.06     3784.33    215.59 o 
   3   1  -4    30494.21    31489.02    341.95 o 
   5   1  -4    17019.88    17032.05    178.19 o 
   7   1  -4    14882.29    13804.31    619.22 o 
   9   1  -4    16474.34    16209.90    159.39 o 
  11   1  -4    15190.92    14537.60    155.97 o 
  13   1  -4     8789.49     8471.49    135.01 o 
  15   1  -4    10637.98    10072.02    139.74 o 
  17   1  -4     7518.56     7636.70    126.83 o 
  19   1  -4     4703.13     4609.41    156.06 o 
  21   1  -4     3149.86     3073.07    106.79 o 
   2   2  -4    18267.56    18442.98    338.69 o 
   4   2  -4    30846.95    30766.76    336.95 o 
   6   2  -4    12563.29    11903.92    143.06 o 
   8   2  -4    17051.64    16499.31    147.30 o 
  10   2  -4    12013.98    11748.89    151.43 o 
  12   2  -4    11804.41    11450.69    137.20 o 
  14   2  -4     6233.52     6193.44    123.13 o 
  16   2  -4     5664.86     5835.38    126.72 o 
  18   2  -4     4846.47     4768.44    121.40 o 
  20   2  -4     4616.94     4609.72    126.70 o 
   1   3  -4    14888.06    15296.76    244.84 o 
   3   3  -4    22633.60    22416.31    234.19 o 
   5   3  -4    19485.04    18990.39    196.90 o 
   7   3  -4     9414.10     9144.25    109.58 o 
   9   3  -4    13537.98    13375.95    123.51 o 
  11   3  -4    11257.47    11207.35    123.69 o 
  13   3  -4     9078.19     9030.10    156.12 o 
  15   3  -4     5935.37     5767.68    147.54 o 
  17   3  -4     6654.58     6714.31    144.04 o 
  19   3  -4     3506.05     3389.19    134.18 o 
  21   3  -4     4475.58     4745.24    135.62 o 
   0   4  -4    14528.58    14048.78    319.26 o 
   2   4  -4    12662.49    12265.27    166.71 o 
   4   4  -4    11541.94    11424.82    118.56 o 
   6   4  -4     7035.17     6831.52    100.46 o 
   8   4  -4     7162.64     6959.06     87.90 o 
  10   4  -4     8727.71     8687.98    106.70 o 
  12   4  -4     5828.84     5944.66     90.19 o 
  14   4  -4     5283.84     5034.86    143.53 o 
  16   4  -4     7049.08     7173.64    202.16 o 
  18   4  -4     3366.00     3313.96     91.64 o 
  20   4  -4     2071.68     2227.09    195.28 o 
   1   5  -4     7708.99     7748.83    234.42 o 
   3   5  -4     9687.49     9263.25    147.08 o 
   5   5  -4     7889.38     7705.40     99.28 o 
   7   5  -4    11338.97    10718.43    251.81 o 
   9   5  -4    10619.53    10139.69    138.90 o 
  11   5  -4     6167.31     5917.19    123.90 o 
  13   5  -4     2333.81     2281.99     67.77 o 
  15   5  -4     5080.99     4746.33    203.62 o 
  17   5  -4     3605.66     3681.56    113.34 o 
  19   5  -4     3002.33     2810.10    104.81 o 
   0   6  -4     6584.27     7113.97    237.33 o 
   2   6  -4    10915.71    11151.87    153.84 o 
   4   6  -4     7261.10     7198.43    152.90 o 
   6   6  -4     5215.19     4972.02     82.60 o 
   8   6  -4     4879.62     4868.89     96.47 o 
  10   6  -4     6145.94     5981.00    139.56 o 
  12   6  -4     3901.02     3645.27     87.19 o 
  14   6  -4     5219.86     4956.77    125.26 o 
  16   6  -4     3783.52     3660.17    113.26 o 
  18   6  -4     3252.60     3244.17    112.88 o 
   1   7  -4     5554.54     5418.66    153.42 o 
   3   7  -4     9861.69     9749.13    212.81 o 
   5   7  -4    10404.15    10014.84    145.74 o 
   7   7  -4     5441.26     5312.71     90.65 o 
   9   7  -4     6452.65     6165.35    117.76 o 
  11   7  -4     5910.68     5990.78    115.66 o 
  13   7  -4     4642.10     4611.05    104.64 o 
  15   7  -4     3011.38     2955.13    101.88 o 
  17   7  -4     3331.34     3645.00    118.93 o 
   0   8  -4     6828.99     6337.39    249.38 o 
   2   8  -4     5378.25     5287.87    159.91 o 
   4   8  -4     9324.25     8940.67    168.54 o 
   6   8  -4     3918.92     3860.67     92.75 o 
   8   8  -4     4288.84     4282.01    142.88 o 
  10   8  -4     4539.90     4503.99     91.08 o 
  12   8  -4     4712.09     4666.03    160.54 o 
  14   8  -4     2836.43     2730.90     98.96 o 
  16   8  -4     3628.78     3693.81    120.03 o 
   1   9  -4     5556.69     5154.28    167.17 o 
   3   9  -4     5773.96     5459.28    176.83 o 
   5   9  -4     4362.57     4271.73    120.08 o 
   7   9  -4     4603.30     4809.20    109.86 o 
   9   9  -4     5513.53     5679.75    121.96 o 
  11   9  -4     3554.25     3427.87     96.90 o 
  13   9  -4     2738.24     2870.35     89.35 o 
  15   9  -4     2912.89     2815.18    106.19 o 
   0  10  -4     3091.35     2920.80    187.90 o 
   2  10  -4     4696.84     4558.02    165.98 o 
   4  10  -4     3065.23     2931.08    194.94 o 
   6  10  -4     3966.84     3694.60    150.66 o 
   8  10  -4     4711.29     4335.33    161.28 o 
  10  10  -4     3636.99     3630.13    102.50 o 
  12  10  -4     1820.36     1760.77     77.31 o 
   1  11  -4     4806.24     4724.21    177.50 o 
   3  11  -4     4579.58     4349.32    316.48 o 
   5  11  -4     3073.45     2871.50    139.93 o 
   7  11  -4     2497.70     2316.09    136.10 o 
   9  11  -4     2589.43     2588.94    105.14 o 
   0  12  -4     2022.44     1821.91    178.49 o 
   2  12  -4     2684.52     2682.52    165.05 o 
   4  12  -4     3878.92     3961.90    171.44 o 
   1   1  -3     5112.40     5719.11    134.14 o 
   3   1  -3     1517.66     1718.85     37.94 o 
   5   1  -3      525.44      525.40     19.55 o 
   7   1  -3      159.40      178.90     14.65 o 
   9   1  -3      166.39      158.43     16.16 o 
  11   1  -3      469.62      454.63     26.59 o 
  13   1  -3     1235.49     1133.58     41.56 o 
  15   1  -3      272.81      253.29     50.86 o 
  17   1  -3      358.49      285.55     31.04 o 
  19   1  -3        6.19        8.48     18.21 o 
  21   1  -3       86.15       32.62     29.44 o 
   0   2  -3     2609.07     2673.05     99.20 o 
   2   2  -3      601.90      599.16     21.50 o 
   4   2  -3     3014.33     3112.80     50.51 o 
   6   2  -3      170.35      154.27     11.60 o 
   8   2  -3     1709.62     2015.53     35.04 o 
  10   2  -3      514.84      496.61     22.91 o 
  12   2  -3      536.76      486.72     25.04 o 
  14   2  -3      439.05      472.30     32.63 o 
  16   2  -3       12.83       19.94     14.92 o 
  18   2  -3       82.67       94.80     25.51 o 
  20   2  -3      319.15      413.60     49.43 o 
  22   2  -3       69.19       91.83     34.52 o 
   1   3  -3      726.34      799.24     34.07 o 
   3   3  -3      788.66      848.39     19.58 o 
   5   3  -3     3766.89     3816.02     52.23 o 
   7   3  -3     1407.66     1380.60     28.96 o 
   9   3  -3     1770.89     1753.51     45.00 o 
  11   3  -3      250.03      263.69     19.75 o 
  13   3  -3       16.92       17.46     11.83 o 
  15   3  -3      110.79      121.38     22.95 o 
  17   3  -3       63.82       26.06     19.17 o 
  19   3  -3      285.22      316.61     59.58 o 
  21   3  -3       73.43       38.89     23.28 o 
   0   4  -3     2930.10     2886.54    119.78 o 
   2   4  -3     1595.76     1641.88     39.59 o 
   4   4  -3      644.10      759.10     20.87 o 
   6   4  -3      366.15      410.70     17.12 o 
   8   4  -3      198.40      206.23     12.66 o 
  10   4  -3      397.40      444.09     22.93 o 
  12   4  -3        3.89       -4.36     10.98 o 
  14   4  -3     1564.59     1476.17     53.23 o 
  16   4  -3      231.81      282.41     31.42 o 
  18   4  -3      508.33      529.13     42.95 o 
  20   4  -3       80.93       47.45     25.40 o 
   1   5  -3     1430.17     1574.01     71.43 o 
   3   5  -3      635.03      611.11     23.34 o 
   5   5  -3      779.25      790.17     21.53 o 
   7   5  -3      317.26      317.05     17.20 o 
   9   5  -3      411.13      419.47     22.49 o 
  11   5  -3      298.91      299.64     23.86 o 
  13   5  -3     1068.31     1020.34     37.15 o 
  15   5  -3      256.11      253.55     30.26 o 
  17   5  -3      117.15       69.30     23.21 o 
  19   5  -3      303.69      292.66     37.30 o 
  21   5  -3       22.70       20.32     30.16 o 
   0   6  -3      557.14      560.30     32.30 o 
   2   6  -3        8.58       22.47      8.46 o 
   4   6  -3     1981.96     1894.71     38.47 o 
   6   6  -3      806.36      872.21     33.31 o 
   8   6  -3      633.57      603.46     27.67 o 
  10   6  -3      221.78      237.50     19.10 o 
  12   6  -3      692.65      672.54     35.54 o 
  14   6  -3      248.42      186.25     24.80 o 
  16   6  -3        2.85      -17.03     16.80 o 
  18   6  -3      210.22      198.67     32.86 o 
  20   6  -3      369.38      384.31     53.10 o 
   1   7  -3     1279.14     1240.56     38.15 o 
   3   7  -3      145.95      165.26     17.67 o 
   5   7  -3      989.89      991.01     34.40 o 
   7   7  -3      318.33      321.58     30.74 o 
   9   7  -3      374.49      344.08     24.55 o 
  11   7  -3      463.96      462.26     29.06 o 
  13   7  -3      689.72      678.54     38.71 o 
  15   7  -3      170.75      181.99     29.76 o 
  17   7  -3      200.30      246.88     36.36 o 
  19   7  -3      166.74      141.23     36.83 o 
   0   8  -3     1831.88     1782.40     85.15 o 
   2   8  -3      834.19      737.22     68.51 o 
   4   8  -3      204.72      215.41     21.06 o 
   6   8  -3      774.88      782.79     33.54 o 
   8   8  -3     2377.36     2183.62     59.99 o 
  10   8  -3      986.44     1020.45     45.36 o 
  12   8  -3      322.83      377.94     32.76 o 
  14   8  -3      316.52      288.03     36.38 o 
  16   8  -3      303.28      268.85     43.57 o 
   1   9  -3     2023.00     1844.19     64.70 o 
   3   9  -3      658.18      594.64     42.21 o 
   5   9  -3       67.49       79.03     22.84 o 
   7   9  -3     1184.55     1164.08     48.76 o 
   9   9  -3      476.78      517.10     36.82 o 
  11   9  -3      483.36      456.44     36.56 o 
  13   9  -3      522.97      465.95     43.24 o 
  15   9  -3      528.22      575.11    112.41 o 
   0  10  -3      670.43      623.19    108.24 o 
   2  10  -3      723.69      692.53     47.88 o 
   4  10  -3      242.92      266.12     40.61 o 
   6  10  -3     1794.90     1804.08     71.09 o 
   8  10  -3      681.75      683.10     51.72 o 
  10  10  -3      781.54      678.44     49.33 o 
  12  10  -3      635.71      676.59     50.90 o 
  14  10  -3      174.67      167.59     34.44 o 
   1  11  -3      731.45      846.51     55.49 o 
   3  11  -3      526.92      571.90     48.23 o 
   5  11  -3      745.86      750.82     53.00 o 
   7  11  -3      534.13      550.51     59.83 o 
   9  11  -3       92.62      111.17     31.32 o 
  11  11  -3      738.40      799.80     66.30 o 
   0  12  -3     1074.29     1091.82    116.73 o 
   2  12  -3      891.80      902.34     60.68 o 
   4  12  -3      435.12      512.03     79.01 o 
   6  12  -3      486.64      421.77     53.65 o 
   8  12  -3      524.59      513.14     77.05 o 
   2   0  -2    62686.72    63405.09    839.49 o 
   4   0  -2     6252.86     6713.44    214.95 o 
   6   0  -2    15153.96    14851.50    183.77 o 
   8   0  -2    13587.44    13692.61    186.24 o 
  10   0  -2    22442.08    22397.20    233.36 o 
  12   0  -2     9641.47     9595.26    273.15 o 
  14   0  -2     7041.39     6897.68    124.14 o 
  16   0  -2    13394.63    13182.55    264.99 o 
  18   0  -2     5218.62     5212.49    147.82 o 
  20   0  -2     4579.19     4559.71    184.95 o 
  22   0  -2     2615.58     2542.75    118.76 o 
   1   1  -2    29595.80    31314.37    260.50 o 
   3   1  -2    23288.42    23417.13    172.72 o 
   5   1  -2     8139.63     8556.47     75.89 o 
   7   1  -2    16733.61    17163.25    121.99 o 
   9   1  -2    14354.98    14732.74    114.47 o 
  11   1  -2    14622.15    14371.30    117.95 o 
  13   1  -2     6976.74     6795.91     91.77 o 
  15   1  -2     6624.13     6493.38     95.89 o 
  17   1  -2     6137.29     6230.75    100.38 o 
  19   1  -2     4780.62     4702.74     92.25 o 
  21   1  -2     4094.56     4160.84    155.07 o 
  23   1  -2     2665.87     2750.85     90.16 o 
   0   2  -2     2903.21     2969.55     95.27 o 
   2   2  -2    32303.25    31794.83    209.99 o 
   4   2  -2    28861.56    28554.12    151.67 o 
   6   2  -2    20950.55    20522.11    128.05 o 
   8   2  -2    20534.22    19809.03    131.44 o 
  10   2  -2    14232.05    13962.28    108.02 o 
  12   2  -2    13060.53    12795.72    107.49 o 
  14   2  -2     6581.19     6502.26     85.48 o 
  16   2  -2     5061.44     4960.49     85.95 o 
  18   2  -2     5691.79     5616.21    118.61 o 
  20   2  -2     5947.57     5791.53    106.59 o 
  22   2  -2     3843.52     3823.18    105.06 o 
   1   3  -2    19993.31    20188.31    150.95 o 
   3   3  -2    26781.26    26518.43    202.27 o 
   5   3  -2    21925.80    21867.21    151.00 o 
   7   3  -2    12653.25    12462.01     99.04 o 
   9   3  -2    10110.61     9815.01     91.71 o 
  11   3  -2    14149.45    13676.06    120.12 o 
  13   3  -2    10117.99     9875.95    100.71 o 
  15   3  -2     7582.25     7490.60     96.52 o 
  17   3  -2     5978.24     5982.44     91.13 o 
  19   3  -2     4573.78     4645.79    108.90 o 
  21   3  -2     3951.89     4143.08    107.16 o 
   0   4  -2    37830.72    38376.71    276.99 o 
   2   4  -2    27364.22    27637.70    126.58 o 
   4   4  -2    21580.80    21320.04    127.38 o 
   6   4  -2    19319.02    19463.72    112.27 o 
   8   4  -2    12883.63    12891.68     94.33 o 
  10   4  -2    16125.41    15990.74    145.22 o 
  12   4  -2    10661.21    10582.05    103.35 o 
  14   4  -2     9985.04     9704.04    100.25 o 
  16   4  -2    10891.93    10541.04    138.07 o 
  18   4  -2     5192.79     5214.50     99.99 o 
  20   4  -2     3346.89     3457.44     86.53 o 
  22   4  -2     3169.46     3166.98     97.84 o 
   1   5  -2    15925.12    16251.28     94.17 o 
   3   5  -2    17041.61    16719.07    101.50 o 
   5   5  -2    19178.84    19378.00    100.91 o 
   7   5  -2    20186.49    20334.58    116.26 o 
   9   5  -2    17545.43    17962.30    115.54 o 
  11   5  -2     7780.11     7725.89     87.42 o 
  13   5  -2     7218.64     7232.11     94.82 o 
  15   5  -2     7900.10     7872.53    115.79 o 
  17   5  -2     6401.58     6528.36    110.92 o 
  19   5  -2     3944.60     4199.45     93.83 o 
  21   5  -2     2901.51     2942.80     83.89 o 
   0   6  -2    11799.24    11339.95    112.94 o 
   2   6  -2    16882.18    16371.26    100.30 o 
   4   6  -2    20329.17    20174.31    114.18 o 
   6   6  -2    15768.95    15479.10     90.04 o 
   8   6  -2    14849.24    14704.55    106.17 o 
  10   6  -2    10483.66    10429.02    117.61 o 
  12   6  -2     7861.19     7804.12     99.29 o 
  14   6  -2     9255.96     9204.54    162.23 o 
  16   6  -2     5315.00     5459.66    100.11 o 
  18   6  -2     5432.22     5489.51    106.33 o 
  20   6  -2     2622.00     2688.83     79.36 o 
   1   7  -2    10396.99    10254.51     79.60 o 
   3   7  -2    13324.18    13180.14     87.20 o 
   5   7  -2    15174.92    14576.66    102.28 o 
   7   7  -2     7222.26     7151.94     70.09 o 
   9   7  -2     5772.05     5656.80     76.31 o 
  11   7  -2     6843.03     6782.99    120.95 o 
  13   7  -2     8230.97     8058.70    107.13 o 
  15   7  -2     5713.09     5800.60    127.23 o 
  17   7  -2     4253.52     4287.12    203.51 o 
  19   7  -2     2684.37     2701.35     89.64 o 
   0   8  -2    10485.07    10232.45    150.76 o 
   2   8  -2     7438.96     7122.32    127.35 o 
   4   8  -2    12638.42    11806.24    114.98 o 
   6   8  -2     8917.52     8692.06     94.76 o 
   8   8  -2     5241.19     5174.73     74.09 o 
  10   8  -2     7196.00     7119.09     94.46 o 
  12   8  -2     5399.61     5205.73     86.00 o 
  14   8  -2     5330.07     5334.58    100.99 o 
  16   8  -2     3760.49     3933.23    100.95 o 
  18   8  -2     2955.33     3027.05     94.32 o 
   1   9  -2     5869.97     5607.30    111.48 o 
   3   9  -2     5584.94     5270.00     90.34 o 
   5   9  -2     6121.57     6059.70     82.95 o 
   7   9  -2     5944.41     5963.84     83.80 o 
   9   9  -2     7816.71     7559.41     96.47 o 
  11   9  -2     3213.56     3160.64     69.87 o 
  13   9  -2     3191.07     3136.54     90.24 o 
  15   9  -2     2585.05     2653.49     86.69 o 
  17   9  -2     2657.25     2815.89    139.24 o 
   0  10  -2     6161.86     6054.45    173.18 o 
   2  10  -2     5773.96     5451.40    150.92 o 
   4  10  -2     4090.04     3961.65    115.72 o 
   6  10  -2     3481.90     3481.22     65.81 o 
   8  10  -2     5869.54     5698.33     98.17 o 
  10  10  -2     3924.70     3990.84     81.11 o 
  12  10  -2     2630.70     2625.21     84.50 o 
  14  10  -2     2902.42     3161.03     96.38 o 
   1  11  -2     4554.39     4367.39    109.08 o 
   3  11  -2     2991.14     2976.80    101.57 o 
   5  11  -2     2513.49     2555.68     83.79 o 
   7  11  -2     1837.74     1807.30     57.32 o 
   9  11  -2     2463.95     2515.53     74.64 o 
  11  11  -2     2890.70     2930.02     81.73 o 
   0  12  -2     2316.19     2229.00    118.62 o 
   2  12  -2     2242.03     2240.01    149.91 o 
   4  12  -2     2715.91     2746.25     91.50 o 
   6  12  -2     2291.03     2313.15     84.72 o 
   8  12  -2     1687.02     1658.51     82.12 o 
   1  13  -2     1695.43     1804.37     83.07 o 
   3  13  -2     2083.92     2174.09     87.59 o 
   1   1  -1     1724.98     1685.50     17.43 o 
   3   1  -1    12239.02    12667.05    128.42 o 
   5   1  -1      115.60      107.62      7.88 o 
   7   1  -1     1460.01     1539.36     37.13 o 
   9   1  -1     1239.83     1361.76     26.15 o 
  11   1  -1      172.04      155.40     11.73 o 
  13   1  -1     1601.16     1659.82     37.09 o 
  15   1  -1      594.97      581.28     26.80 o 
  17   1  -1       87.60      104.73     17.88 o 
  19   1  -1      158.23      158.04     24.03 o 
  21   1  -1       80.93       67.10     21.64 o 
  23   1  -1       68.43       76.51     24.62 o 
   0   2  -1     8508.37     9032.36     61.38 o 
   2   2  -1     6329.66     6484.13     59.37 o 
   4   2  -1     1967.67     2049.95     25.91 o 
   6   2  -1     5969.31     6575.09     49.89 o 
   8   2  -1      395.61      468.46     16.65 o 
  10   2  -1      203.99      209.90     13.95 o 
  12   2  -1      164.07      167.30     14.39 o 
  14   2  -1      321.99      321.85     22.45 o 
  16   2  -1      339.49      365.07     25.63 o 
  18   2  -1        3.50       -1.39     14.21 o 
  20   2  -1       56.70       50.32     18.04 o 
  22   2  -1      155.57      131.33     26.55 o 
   1   3  -1       17.07        2.78      4.59 o 
   3   3  -1     1415.38     1500.80     22.16 o 
   5   3  -1     2377.01     2490.32     25.94 o 
   7   3  -1     2934.17     3091.94     32.54 o 
   9   3  -1       50.78       24.43      9.39 o 
  11   3  -1      489.64      491.35     22.53 o 
  13   3  -1       53.35       48.94     13.76 o 
  15   3  -1      677.87      641.18     30.32 o 
  17   3  -1      283.35      280.29     25.10 o 
  19   3  -1      125.50      115.29     20.20 o 
  21   3  -1      194.11      222.62     27.58 o 
  23   3  -1       44.20       34.63     26.67 o 
   0   4  -1      651.04      670.37     20.56 o 
   2   4  -1     1403.82     1508.36     22.79 o 
   4   4  -1      980.16     1022.90     21.10 o 
   6   4  -1       63.47      111.27      8.26 o 
   8   4  -1     1005.50     1084.32     22.47 o 
  10   4  -1      148.29      163.59     11.92 o 
  12   4  -1      532.19      597.70     24.70 o 
  14   4  -1      131.36      120.85     20.10 o 
  16   4  -1     1459.44     1388.50     43.40 o 
  18   4  -1       21.23       16.52     15.06 o 
  20   4  -1       67.42       55.02     21.45 o 
  22   4  -1        2.07      -11.37     20.80 o 
   1   5  -1      903.20      886.79     17.03 o 
   3   5  -1     3507.94     3600.67     40.51 o 
   5   5  -1      102.00      106.01     10.39 o 
   7   5  -1      649.72      685.83     17.90 o 
   9   5  -1       62.85       68.54      9.12 o 
  11   5  -1      181.26      184.33     16.48 o 
  13   5  -1     1067.47     1030.68     32.88 o 
  15   5  -1      648.81      584.14     28.21 o 
  17   5  -1      393.36      324.44     31.12 o 
  19   5  -1       87.82       80.87     22.77 o 
  21   5  -1       43.78       28.01     23.07 o 
   0   6  -1     1000.51     1122.12     55.74 o 
   2   6  -1     1291.85     1314.99     25.22 o 
   4   6  -1     1901.99     1871.56     29.88 o 
   6   6  -1     2228.58     2119.10     33.07 o 
   8   6  -1      399.87      393.16     16.12 o 
  10   6  -1     1197.18     1189.36     27.24 o 
  12   6  -1      829.49      905.27     35.50 o 
  14   6  -1      192.83      162.16     37.94 o 
  16   6  -1      151.74      119.20     22.78 o 
  18   6  -1      163.09      137.92     25.88 o 
  20   6  -1      462.42      549.64     43.37 o 
   1   7  -1      839.97      827.08     22.49 o 
   3   7  -1      854.03      855.70     22.06 o 
   5   7  -1     2080.43     2108.85     34.69 o 
   7   7  -1     1307.02     1332.41     28.96 o 
   9   7  -1     1434.80     1411.46     31.82 o 
  11   7  -1     1904.79     1964.49     44.97 o 
  13   7  -1      215.68      194.38     20.29 o 
  15   7  -1      331.40      326.68     28.44 o 
  17   7  -1      210.21      237.43     30.28 o 
  19   7  -1      530.02      524.38     42.30 o 
   0   8  -1     3314.93     3265.28     64.99 o 
   2   8  -1     1803.35     1739.98     32.12 o 
   4   8  -1       85.16       59.60     10.31 o 
   6   8  -1       74.24       92.19     12.58 o 
   8   8  -1      338.48      335.28     22.02 o 
  10   8  -1      708.45      708.25     26.32 o 
  12   8  -1      351.38      340.41     24.73 o 
  14   8  -1      736.63      697.85     37.11 o 
  16   8  -1      628.71      692.08     44.25 o 
  18   8  -1      463.21      466.51     45.48 o 
   1   9  -1      918.14      915.13     27.81 o 
   3   9  -1      676.83      666.13     28.43 o 
   5   9  -1      273.97      300.38     20.54 o 
   7   9  -1     1584.11     1486.70     38.39 o 
   9   9  -1     2346.32     2276.19     47.46 o 
  11   9  -1      375.27      327.98     27.55 o 
  13   9  -1      233.84      230.77     26.25 o 
  15   9  -1       76.00       34.30     21.58 o 
  17   9  -1      577.40      626.29     50.55 o 
   0  10  -1      983.22     1024.04     77.20 o 
   2  10  -1      531.62      563.97     36.41 o 
   4  10  -1      934.98      922.20     45.12 o 
   6  10  -1      586.30      574.19     30.91 o 
   8  10  -1      726.41      735.49     34.37 o 
  10  10  -1     1066.13      958.66     43.01 o 
  12  10  -1      573.15      576.02     41.31 o 
  14  10  -1      132.41      115.19     26.69 o 
   1  11  -1     1213.01     1137.06     60.68 o 
   3  11  -1     1341.11     1321.75     70.32 o 
   5  11  -1     1537.28     1484.19     57.54 o 
   7  11  -1      587.95      576.84     40.71 o 
   9  11  -1      935.74      932.54     45.35 o 
  11  11  -1     1457.87     1476.52     60.74 o 
  13  11  -1      631.68      641.75     47.50 o 
   0  12  -1      440.51      475.98     67.13 o 
   2  12  -1     1063.46     1087.05     63.07 o 
   4  12  -1      804.33      738.74     55.02 o 
   6  12  -1      315.20      320.81     41.13 o 
   8  12  -1      387.05      421.69     39.45 o 
  10  12  -1      669.66      773.48     67.83 o 
   1  13  -1      580.13      666.82     73.08 o 
   3  13  -1      821.08      887.50     63.41 o 
   5  13  -1      471.03      521.45     53.00 o 
   2   0   0    45558.78    45077.74    351.11 o 
   4   0   0    41021.48    41890.22    274.12 o 
   6   0   0    16697.06    16900.19    136.99 o 
   8   0   0    37448.10    36848.38    246.68 o 
  10   0   0    28177.68    27139.92    222.13 o 
  12   0   0    24594.08    23614.21    186.94 o 
  14   0   0    20695.15    19881.61    204.38 o 
  16   0   0    15262.18    15279.93    182.49 o 
  18   0   0    11036.59    10907.51    157.39 o 
  20   0   0     6312.60     6518.56    144.20 o 
  22   0   0     3531.45     3482.94    111.57 o 
   1   1   0    48487.60    49454.20    237.15 o 
   3   1   0     9893.16    10178.97     54.84 o 
   5   1   0    35970.92    36236.52    153.96 o 
   7   1   0    37984.46    38102.79    175.73 o 
   9   1   0    35417.85    35971.66    173.26 o 
  11   1   0    11849.55    11931.73     72.23 o 
  13   1   0    15296.11    15417.02    124.89 o 
  15   1   0     5058.85     4940.44     69.41 o 
  17   1   0     6613.79     6562.00     86.58 o 
  19   1   0     8751.95     8761.17    108.46 o 
  21   1   0     6041.68     5900.90     92.81 o 
  23   1   0     3543.01     3565.89     93.14 o 
   0   2   0    24407.28    24440.10    155.90 o 
   2   2   0    39334.18    40037.97    195.68 o 
   4   2   0    28865.17    29186.32    150.60 o 
   6   2   0    36622.68    37484.39    180.03 o 
   8   2   0    29073.29    29050.94    150.67 o 
  10   2   0    14499.08    14161.21     97.19 o 
  12   2   0    16324.44    16384.93    111.84 o 
  14   2   0    14023.33    13908.28    120.77 o 
  16   2   0     2525.14     2552.89     61.84 o 
  18   2   0     9203.98     9105.45    133.87 o 
  20   2   0     6871.72     6724.20    105.10 o 
  22   2   0     4443.09     4517.25    111.86 o 
   1   3   0    22941.84    22911.23    122.99 o 
   3   3   0    11824.40    11679.76     75.49 o 
   5   3   0    19433.48    19809.33    115.80 o 
   7   3   0    11036.36    11003.92     69.22 o 
   9   3   0     5000.63     4370.09     42.05 o 
  11   3   0    11383.80    11692.55     83.94 o 
  13   3   0    12265.09    12318.04    111.17 o 
  15   3   0     7958.04     7988.68     91.28 o 
  17   3   0     3230.84     3237.89     65.83 o 
  19   3   0     6210.17     6159.10     98.26 o 
  21   3   0     2781.45     2851.61     71.35 o 
  23   3   0     2368.80     2212.67     67.79 o 
   0   4   0    50585.44    50279.55    354.74 o 
   2   4   0    16742.87    16285.67     94.73 o 
   4   4   0    16852.67    16386.33    104.29 o 
   6   4   0    27528.69    27657.72    159.18 o 
   8   4   0    14404.14    14023.43     88.23 o 
  10   4   0    11852.32    11752.03     84.90 o 
  12   4   0    10782.30    10537.09     92.26 o 
  14   4   0    10371.70    10118.14    103.97 o 
  16   4   0     8296.65     7962.64    104.68 o 
  18   4   0     4926.18     4749.88     84.35 o 
  20   4   0     4346.71     4422.89     86.37 o 
  22   4   0     2853.19     2854.67     83.50 o 
   1   5   0    17986.36    17619.61    104.93 o 
   3   5   0    11032.29    10715.64     75.55 o 
   5   5   0    12215.14    12308.53     91.37 o 
   7   5   0    18469.02    18370.65    123.54 o 
   9   5   0     8782.19     8598.96     68.14 o 
  11   5   0     5080.55     4979.34     51.28 o 
  13   5   0     9661.07     9445.33     97.52 o 
  15   5   0     7048.87     6905.24     88.22 o 
  17   5   0     5590.72     5524.75    102.53 o 
  19   5   0     2840.42     2952.45    115.27 o 
  21   5   0     2958.74     2964.00     83.59 o 
   0   6   0     4966.82     4290.16     67.94 o 
   2   6   0     9668.41     9289.18     68.01 o 
   4   6   0    16040.58    15597.90    104.04 o 
   6   6   0    20189.28    19662.36    134.17 o 
   8   6   0    18771.70    18146.01    129.39 o 
  10   6   0     3719.83     3742.07     45.71 o 
  12   6   0     8780.14     8992.13     89.75 o 
  14   6   0     5264.23     5401.94     71.00 o 
  16   6   0     4332.12     4349.65     72.81 o 
  18   6   0     2986.22     3077.07     98.38 o 
  20   6   0     4290.83     4303.69     98.92 o 
   1   7   0     9093.86     8803.71     73.95 o 
   3   7   0     9621.13     9922.98     75.73 o 
   5   7   0     7312.82     7342.84     68.90 o 
   7   7   0     5247.05     5248.51     58.46 o 
   9   7   0      440.09      457.09     25.50 o 
  11   7   0     6386.40     6341.35     79.32 o 
  13   7   0     6972.66     7008.23     82.80 o 
  15   7   0     6500.54     6574.91     91.49 o 
  17   7   0     2452.48     2485.92     79.78 o 
  19   7   0     2099.59     2063.78     69.57 o 
   0   8   0     6091.91     5894.33    110.86 o 
   2   8   0     9263.01     9351.87     81.57 o 
   4   8   0     6216.38     6235.21     61.42 o 
   6   8   0    12955.28    12924.67    110.07 o 
   8   8   0     3426.96     3434.94     49.93 o 
  10   8   0     5660.21     5722.83     72.68 o 
  12   8   0     5796.13     5854.53     83.55 o 
  14   8   0     4614.10     4498.74     76.12 o 
  16   8   0     3430.04     3362.10     69.41 o 
  18   8   0     1761.78     1772.38     65.82 o 
   1   9   0     5783.22     5918.49     97.72 o 
   3   9   0     5645.68     5789.62     68.85 o 
   5   9   0     5433.64     5551.49     72.15 o 
   7   9   0    11348.68    11347.84    100.95 o 
   9   9   0     5752.62     6031.03     77.58 o 
  11   9   0     4252.08     4189.01     85.62 o 
  13   9   0     2856.98     2856.31     61.90 o 
  15   9   0     2743.46     2621.86     71.11 o 
  17   9   0     2076.43     2063.54     78.13 o 
   0  10   0    11579.07    11531.06    153.93 o 
   2  10   0     9349.26     9042.09    172.57 o 
   4  10   0     4555.41     4808.32     68.14 o 
   6  10   0     5064.10     5172.84    102.77 o 
   8  10   0     7690.77     7957.35     93.85 o 
  10  10   0     3726.22     3739.29     97.37 o 
  12  10   0     5476.83     5721.06     97.34 o 
  14  10   0     4146.13     4534.04    101.78 o 
   1  11   0     6033.43     5844.83    107.60 o 
   3  11   0     3242.70     3368.79     81.70 o 
   5  11   0     4103.30     4184.80     81.94 o 
   7  11   0     4292.82     4373.02     85.09 o 
   9  11   0     3677.54     3693.63     92.21 o 
  11  11   0     3771.54     3868.83    105.27 o 
  13  11   0     2944.33     3216.88    158.73 o 
   0  12   0     5583.37     5789.49    360.67 o 
   2  12   0     3442.66     3624.03    126.00 o 
   4  12   0     3303.38     3333.11     99.90 o 
   6  12   0     2954.19     2916.89     72.75 o 
   8  12   0     2192.05     2115.72     64.00 o 
  10  12   0     3159.76     3394.86    139.65 o 
   1  13   0     1953.37     1852.51     82.27 o 
   3  13   0     1991.87     1963.50     84.51 o 
   5  13   0     2046.64     1957.44     86.51 o 
   1   1   1     1692.89     1667.46     14.53 o 
   3   1   1    12250.10    12910.80     71.15 o 
   5   1   1      119.25      116.13     13.13 o 
   7   1   1     1490.19     1583.67     21.46 o 
   9   1   1     1238.99     1357.79     20.17 o 
  11   1   1      178.43      188.32     11.05 o 
  13   1   1     1592.49     1641.26     28.28 o 
  15   1   1      596.64      623.11     25.66 o 
  17   1   1       81.63       57.58     13.78 o 
  19   1   1      161.61      143.90     18.40 o 
  21   1   1       80.88       73.19     19.19 o 
  23   1   1       72.68       62.16     20.82 o 
   0   2   1     8504.60     8945.56     75.06 o 
   2   2   1     6459.20     6514.35     45.45 o 
   4   2   1     1941.98     1994.37     23.64 o 
   6   2   1     6000.65     6712.27     44.41 o 
   8   2   1      365.25      420.95     17.31 o 
  10   2   1      212.37      227.92     10.62 o 
  12   2   1      180.66      181.67     10.85 o 
  14   2   1      343.77      362.26     18.70 o 
  16   2   1      363.93      385.47     24.24 o 
  18   2   1        1.52        2.24     12.55 o 
  20   2   1       56.00       54.28     18.74 o 
  22   2   1      151.80      127.08     24.16 o 
   1   3   1       15.60        5.75      4.18 o 
   3   3   1     1503.54     1592.44     22.73 o 
   5   3   1     2453.86     2621.26     31.48 o 
   7   3   1     3050.19     3170.20     36.41 o 
   9   3   1       68.08       48.39      7.13 o 
  11   3   1      535.75      568.11     19.53 o 
  13   3   1       51.47       46.97      9.73 o 
  15   3   1      702.62      729.32     29.80 o 
  17   3   1      301.92      282.46     25.80 o 
  19   3   1      123.05       82.66     20.50 o 
  21   3   1      215.19      224.25     28.31 o 
  23   3   1       46.21       19.07     22.65 o 
   0   4   1      731.45      779.75     31.07 o 
   2   4   1     1523.24     1708.85     22.60 o 
   4   4   1     1059.64     1147.34     22.23 o 
   6   4   1       85.85      109.03     11.81 o 
   8   4   1     1056.18     1189.53     24.92 o 
  10   4   1      152.38      170.58     11.35 o 
  12   4   1      597.79      592.19     20.69 o 
  14   4   1      142.76      164.80     18.19 o 
  16   4   1     1526.50     1423.13     40.71 o 
  18   4   1       11.59        9.78     14.82 o 
  20   4   1       86.97       91.13     21.51 o 
  22   4   1        0.18       17.34     20.04 o 
   1   5   1      847.19      855.79     17.68 o 
   3   5   1     3581.50     3729.30     40.24 o 
   5   5   1      101.94       99.02     10.52 o 
   7   5   1      720.87      752.60     22.13 o 
   9   5   1       61.59       92.35     11.63 o 
  11   5   1      208.93      214.67     15.19 o 
  13   5   1     1050.93      960.97     29.87 o 
  15   5   1      652.48      601.30     28.42 o 
  17   5   1      399.16      336.10     28.31 o 
  19   5   1       77.15       70.78     20.76 o 
  21   5   1       60.92       22.91     20.18 o 
   0   6   1      873.90      949.97     28.70 o 
   2   6   1     1358.81     1342.30     24.00 o 
   4   6   1     1835.95     1818.94     30.56 o 
   6   6   1     2241.59     2149.84     37.03 o 
   8   6   1      348.38      347.92     18.33 o 
  10   6   1     1206.96     1173.59     31.75 o 
  12   6   1      813.14      837.61     26.55 o 
  14   6   1      166.45      159.97     17.32 o 
  16   6   1      175.07      153.30     20.11 o 
  18   6   1      145.45      108.73     21.59 o 
  20   6   1      459.41      456.13     55.69 o 
   1   7   1      819.31      823.62     22.85 o 
   3   7   1      844.43      817.30     21.64 o 
   5   7   1     1983.94     1967.38     32.71 o 
   7   7   1     1220.65     1240.57     31.61 o 
   9   7   1     1366.41     1326.11     33.51 o 
  11   7   1     1923.49     1939.95     40.62 o 
  13   7   1      159.62      176.22     20.57 o 
  15   7   1      349.95      370.72     33.18 o 
  17   7   1      194.53      212.57     27.24 o 
  19   7   1      512.57      539.50     43.74 o 
   0   8   1     3210.10     3148.63     69.96 o 
   2   8   1     1760.15     1643.28     33.46 o 
   4   8   1       81.67       80.17     11.30 o 
   6   8   1       66.67       71.69     13.32 o 
   8   8   1      380.85      411.49     22.37 o 
  10   8   1      761.60      747.65     28.88 o 
  12   8   1      301.45      343.84     24.89 o 
  14   8   1      679.32      701.08     34.60 o 
  16   8   1      593.61      593.19     37.85 o 
  18   8   1      470.77      475.58     40.76 o 
   1   9   1      916.28      994.34     31.27 o 
   3   9   1      670.06      679.23     25.14 o 
   5   9   1      206.79      228.15     17.89 o 
   7   9   1     1454.02     1419.50     32.86 o 
   9   9   1     2357.92     2419.89     45.48 o 
  11   9   1      338.30      330.43     25.28 o 
  13   9   1      237.10      237.19     25.07 o 
  15   9   1       45.97       37.41     18.38 o 
  17   9   1      601.71      597.26     41.89 o 
   0  10   1      981.26      912.68     45.87 o 
   2  10   1      466.44      480.09     26.19 o 
   4  10   1      966.19      976.71     33.86 o 
   6  10   1      508.46      511.27     25.26 o 
   8  10   1      729.62      724.21     31.80 o 
  10  10   1     1087.05      982.59     53.49 o 
  12  10   1      549.77      575.25     41.26 o 
  14  10   1       90.91       40.14     21.21 o 
   1  11   1     1164.25     1151.30     37.97 o 
   3  11   1     1307.82     1310.03     44.10 o 
   5  11   1     1514.84     1490.86     46.38 o 
   7  11   1      490.72      541.99     29.94 o 
   9  11   1      946.98      977.20     59.65 o 
  11  11   1     1427.98     1395.90     90.33 o 
  13  11   1      584.63      703.17     48.37 o 
   0  12   1      423.86      527.44    107.12 o 
   2  12   1     1078.64     1142.27     55.71 o 
   4  12   1      836.86      832.04     50.03 o 
   6  12   1      293.13      296.39     53.81 o 
   8  12   1      383.22      385.36     43.11 o 
  10  12   1      719.39      715.58     65.02 o 
   1  13   1      559.48      569.02     54.94 o 
   3  13   1      857.62      925.30     76.22 o 
   5  13   1      511.01      538.64     54.31 o 
   0   0   2    63675.81    67686.48    866.50 o 
   2   0   2    59155.20    59601.82    555.90 o 
   4   0   2     6092.00     6689.01    100.00 o 
   6   0   2    15026.25    14988.78    114.15 o 
   8   0   2    14133.11    14545.19    116.61 o 
  10   0   2    22002.97    22086.61    199.95 o 
  12   0   2     9393.07     9460.02    120.96 o 
  14   0   2     6507.32     6459.61     89.42 o 
  16   0   2    12778.72    12936.52    165.81 o 
  18   0   2     5123.53     5038.82    103.78 o 
  20   0   2     4741.13     4799.86    107.19 o 
  22   0   2     2664.19     2626.38     85.38 o 
   1   1   2    31486.38    33049.00    205.54 o 
   3   1   2    22507.21    22861.12    119.62 o 
   5   1   2     7987.75     8290.49     62.01 o 
   7   1   2    16473.64    17074.16     95.78 o 
   9   1   2    14509.36    14984.80     95.09 o 
  11   1   2    14409.04    14345.40     86.60 o 
  13   1   2     7545.80     7463.65     68.49 o 
  15   1   2     6531.57     6507.80     70.59 o 
  17   1   2     6175.91     6282.36     79.84 o 
  19   1   2     4931.92     4830.72     74.11 o 
  21   1   2     4087.65     4059.11     72.40 o 
  23   1   2     2517.97     2615.17     66.87 o 
   0   2   2     3355.48     3720.88     48.77 o 
   2   2   2    32572.47    32861.74    165.90 o 
   4   2   2    27891.91    27811.43    138.21 o 
   6   2   2    21200.82    20976.02    107.45 o 
   8   2   2    20595.88    20114.53    123.30 o 
  10   2   2    14082.43    13885.91     84.70 o 
  12   2   2    13061.10    12902.67     88.22 o 
  14   2   2     6875.13     7007.88     66.36 o 
  16   2   2     4682.73     4664.24     61.34 o 
  18   2   2     5882.35     5788.20     79.52 o 
  20   2   2     5987.72     5934.08     94.16 o 
  22   2   2     3808.20     3874.63     85.44 o 
   1   3   2    20749.94    20829.18    109.74 o 
   3   3   2    26592.73    26684.23    147.33 o 
   5   3   2    22420.94    22037.35    129.58 o 
   7   3   2    13501.40    13346.14     91.95 o 
   9   3   2    10214.20     9846.44     64.73 o 
  11   3   2    14360.31    14233.02     94.81 o 
  13   3   2    10302.98    10212.54    101.34 o 
  15   3   2     7713.46     7874.62     85.48 o 
  17   3   2     5849.42     5815.90     92.02 o 
  19   3   2     4877.04     4910.74     89.55 o 
  21   3   2     3977.76     4013.94     85.85 o 
   0   4   2    38023.80    37734.12    252.52 o 
   2   4   2    26768.66    26392.36    149.15 o 
   4   4   2    21272.76    20910.59    127.54 o 
   6   4   2    19623.99    19697.63    125.15 o 
   8   4   2    12484.46    12359.24     92.86 o 
  10   4   2    15738.25    15505.91    104.86 o 
  12   4   2    10618.97    10366.52     87.26 o 
  14   4   2    10072.33    10029.79    106.85 o 
  16   4   2    10764.76    10703.16    116.85 o 
  18   4   2     5075.97     4972.47     88.84 o 
  20   4   2     3346.58     3429.92     99.43 o 
  22   4   2     3104.42     3247.11     80.71 o 
   1   5   2    15666.54    16015.00     99.28 o 
   3   5   2    16817.19    16535.82    104.26 o 
   5   5   2    19428.75    19607.80    128.36 o 
   7   5   2    20575.07    20243.44    134.46 o 
   9   5   2    17354.49    17406.45    124.15 o 
  11   5   2     7512.45     7581.01     77.58 o 
  13   5   2     7432.79     7423.73     76.50 o 
  15   5   2     7784.66     7743.18     96.94 o 
  17   5   2     6366.98     6430.72    100.21 o 
  19   5   2     3881.90     4140.04     84.75 o 
  21   5   2     2978.48     2938.68     76.02 o 
   0   6   2    12038.88    11683.12    113.29 o 
   2   6   2    16951.03    16494.55    102.41 o 
   4   6   2    20158.55    19963.10    119.69 o 
   6   6   2    15512.96    15266.76    114.07 o 
   8   6   2    14637.86    14453.25    113.12 o 
  10   6   2     9811.17     9804.96     99.05 o 
  12   6   2     8127.26     8266.41     86.51 o 
  14   6   2     9420.53     9556.64    102.32 o 
  16   6   2     5433.18     5618.62    123.87 o 
  18   6   2     5293.54     5651.27    101.70 o 
  20   6   2     2595.76     2627.14     71.46 o 
   1   7   2    10300.61    10051.73     83.79 o 
   3   7   2    13351.38    13013.33     92.26 o 
   5   7   2    15564.95    15205.74    104.86 o 
   7   7   2     7966.47     7909.25     80.62 o 
   9   7   2     5721.19     5863.21     71.67 o 
  11   7   2     7041.10     7069.73     86.74 o 
  13   7   2     8228.27     8236.02     93.19 o 
  15   7   2     5785.37     5936.11     81.24 o 
  17   7   2     4159.64     4217.37     78.34 o 
  19   7   2     2783.85     2814.71     73.57 o 
   0   8   2    10380.89    10271.81    138.46 o 
   2   8   2     7618.25     7597.41     75.43 o 
   4   8   2    12389.06    11987.88    110.74 o 
   6   8   2     9321.31     9263.78     97.32 o 
   8   8   2     5033.09     4991.05     66.67 o 
  10   8   2     7146.98     7034.60     88.70 o 
  12   8   2     5404.70     5570.28     75.50 o 
  14   8   2     5429.15     5381.42     78.52 o 
  16   8   2     3793.76     3899.23     75.47 o 
  18   8   2     2910.29     3011.59     84.19 o 
   1   9   2     6043.80     5815.64     84.04 o 
   3   9   2     5626.13     5532.66     67.06 o 
   5   9   2     5981.79     6095.10     72.14 o 
   7   9   2     6016.53     5966.73     72.90 o 
   9   9   2     7602.30     7709.94     97.64 o 
  11   9   2     3249.25     3325.33     71.26 o 
  13   9   2     3320.59     3485.87     88.32 o 
  15   9   2     2686.46     2674.29     79.07 o 
  17   9   2     2613.69     2870.62     85.31 o 
   0  10   2     6044.03     6181.65    115.51 o 
   2  10   2     5581.37     5547.57     77.05 o 
   4  10   2     3900.31     4178.52     66.89 o 
   6  10   2     3446.12     3518.53     70.61 o 
   8  10   2     5960.33     5986.83     77.08 o 
  10  10   2     3766.47     3887.35    109.75 o 
  12  10   2     2610.58     2705.49     76.50 o 
  14  10   2     2743.96     2951.92     74.82 o 
   1  11   2     4722.13     4712.57    102.17 o 
   3  11   2     2902.66     3037.09     60.38 o 
   5  11   2     2481.77     2634.13     56.68 o 
   7  11   2     1833.61     1816.44     52.76 o 
   9  11   2     2461.42     2553.03     67.85 o 
  11  11   2     2921.07     3012.02     83.01 o 
   0  12   2     2414.54     2394.92     94.17 o 
   2  12   2     2179.77     2164.07     54.13 o 
   4  12   2     2664.21     2832.92    102.53 o 
   6  12   2     2350.96     2308.64     61.50 o 
   8  12   2     1769.41     1937.67     77.22 o 
   1  13   2     1864.00     1832.30     84.84 o 
   3  13   2     2117.15     2169.04     78.27 o 
   1   1   3     5057.18     5748.94     52.85 o 
   3   1   3     1513.39     1690.86     24.41 o 
   5   1   3      513.78      546.99     17.90 o 
   7   1   3      164.43      226.83     11.44 o 
   9   1   3      156.98      150.09      9.59 o 
  11   1   3      455.70      415.90     19.51 o 
  13   1   3     1227.61     1242.79     29.39 o 
  15   1   3      263.60      279.48     16.88 o 
  17   1   3      346.59      361.63     25.21 o 
  19   1   3        5.63        9.98     13.64 o 
  21   1   3       81.51       86.40     20.99 o 
   0   2   3     2555.72     2712.14     37.92 o 
   2   2   3      578.94      550.25     13.18 o 
   4   2   3     2995.95     3161.46     32.17 o 
   6   2   3      151.77      147.86      9.25 o 
   8   2   3     1647.14     1861.63     25.57 o 
  10   2   3      482.49      506.52     14.44 o 
  12   2   3      514.61      471.02     16.79 o 
  14   2   3      452.15      474.23     29.21 o 
  16   2   3       12.24        1.02     10.11 o 
  18   2   3       75.30       53.18     19.84 o 
  20   2   3      298.43      297.35     27.98 o 
  22   2   3       62.21       64.24     22.63 o 
   1   3   3      667.65      790.00     15.43 o 
   3   3   3      739.93      817.32     15.78 o 
   5   3   3     3818.78     3954.88     39.44 o 
   7   3   3     1357.23     1360.29     21.84 o 
   9   3   3     1733.64     1680.75     27.61 o 
  11   3   3      217.79      227.69     13.48 o 
  13   3   3        9.62        7.76      8.62 o 
  15   3   3      123.65      127.73     16.16 o 
  17   3   3       65.69       49.32     15.21 o 
  19   3   3      259.43      281.57     28.61 o 
  21   3   3       64.92       35.95     20.48 o 
   0   4   3     2930.34     2948.47     43.81 o 
   2   4   3     1534.25     1540.54     25.90 o 
   4   4   3      720.55      792.14     20.09 o 
   6   4   3      337.82      378.96     16.16 o 
   8   4   3      217.31      236.13     14.50 o 
  10   4   3      358.63      404.06     20.75 o 
  12   4   3        1.30        0.33      9.70 o 
  14   4   3     1577.94     1563.14     38.48 o 
  16   4   3      242.50      213.41     21.46 o 
  18   4   3      503.24      497.69     34.36 o 
  20   4   3       68.78       53.37     22.16 o 
   1   5   3     1310.66     1457.55     22.47 o 
   3   5   3      637.84      616.14     19.13 o 
   5   5   3      782.09      796.12     22.28 o 
   7   5   3      315.29      344.76     17.25 o 
   9   5   3      412.77      440.17     20.09 o 
  11   5   3      243.84      219.70     17.40 o 
  13   5   3     1068.47      982.01     29.56 o 
  15   5   3      223.81      214.11     22.21 o 
  17   5   3       99.99      102.78     19.31 o 
  19   5   3      292.38      290.16     30.60 o 
  21   5   3       14.00       13.19     20.60 o 
   0   6   3      569.46      620.00     24.88 o 
   2   6   3       25.74       36.02      8.98 o 
   4   6   3     1965.04     1946.52     31.10 o 
   6   6   3      787.74      793.82     25.95 o 
   8   6   3      571.22      586.39     23.06 o 
  10   6   3      226.58      246.96     19.89 o 
  12   6   3      676.22      643.87     26.94 o 
  14   6   3      261.88      237.13     20.94 o 
  16   6   3       11.39       17.77     14.94 o 
  18   6   3      211.57      208.28     24.94 o 
  20   6   3      347.79      368.28     46.68 o 
   1   7   3     1328.31     1323.50     29.71 o 
   3   7   3      127.25      102.01     12.66 o 
   5   7   3      972.41     1046.53     29.93 o 
   7   7   3      256.78      261.57     20.50 o 
   9   7   3      363.25      354.62     23.63 o 
  11   7   3      497.80      533.34     28.02 o 
  13   7   3      662.39      690.32     29.92 o 
  15   7   3      197.46      181.63     22.96 o 
  17   7   3      196.82      191.53     24.76 o 
  19   7   3      168.96      148.94     30.55 o 
   0   8   3     1869.35     1910.62     59.80 o 
   2   8   3      884.00      847.07     30.35 o 
   4   8   3      260.08      287.54     20.03 o 
   6   8   3      834.86      871.85     29.01 o 
   8   8   3     2530.22     2523.68     53.28 o 
  10   8   3     1105.29     1142.09     42.78 o 
  12   8   3      340.89      376.80     30.07 o 
  14   8   3      294.76      302.17     29.14 o 
  16   8   3      284.37      264.30     30.97 o 
   1   9   3     2117.98     1955.56     44.76 o 
   3   9   3      730.78      725.96     40.32 o 
   5   9   3       31.20       45.28     13.81 o 
   7   9   3     1186.46     1144.57     34.81 o 
   9   9   3      549.52      541.94     28.62 o 
  11   9   3      520.59      511.56     34.44 o 
  13   9   3      566.66      628.41     38.62 o 
  15   9   3      520.02      514.75     38.72 o 
   0  10   3      784.75      741.24     45.73 o 
   2  10   3      777.35      711.31     31.89 o 
   4  10   3      270.96      313.63     24.57 o 
   6  10   3     1781.87     1881.55     47.98 o 
   8  10   3      715.10      743.22     36.51 o 
  10  10   3      843.64      851.68     39.43 o 
  12  10   3      687.03      714.62     38.38 o 
  14  10   3      161.40      149.12     30.29 o 
   1  11   3      710.27      752.78     40.12 o 
   3  11   3      493.95      508.81     35.81 o 
   5  11   3      707.45      715.01     34.96 o 
   7  11   3      501.34      432.46     29.90 o 
   9  11   3       82.69      115.76     21.90 o 
  11  11   3      753.97      811.31     52.54 o 
   0  12   3     1010.32     1042.01     59.00 o 
   2  12   3      920.03      968.36     41.13 o 
   4  12   3      428.73      439.08     31.66 o 
   6  12   3      497.95      501.16     33.96 o 
   8  12   3      547.27      575.89     41.97 o 
   0   0   4    16979.29    16595.20    275.99 o 
   2   0   4    23603.64    23839.22    266.65 o 
   4   0   4    13948.03    13814.33    146.71 o 
   6   0   4    21628.45    22381.02    209.46 o 
   8   0   4    14882.02    14889.11    143.47 o 
  10   0   4    21634.51    21857.02    213.16 o 
  12   0   4     5542.75     5286.93     90.96 o 
  14   0   4     7340.50     7046.79    196.90 o 
  16   0   4     8252.34     8275.21    131.58 o 
  18   0   4     5156.60     5163.51    108.61 o 
  20   0   4     3488.42     3347.77    110.30 o 
  22   0   4     3892.63     3707.50    122.41 o 
   1   1   4    28862.17    30078.86    173.05 o 
   3   1   4    30940.07    32136.97    199.84 o 
   5   1   4    16498.89    16872.00    122.62 o 
   7   1   4    15035.86    15136.96     96.16 o 
   9   1   4    16633.67    16700.48    106.19 o 
  11   1   4    15678.58    15488.39    103.10 o 
  13   1   4     8511.41     8327.01     79.91 o 
  15   1   4    10610.16    10639.58     92.16 o 
  17   1   4     7597.40     7699.65     92.88 o 
  19   1   4     4788.33     4946.14     84.17 o 
  21   1   4     3249.53     3079.68     81.54 o 
   0   2   4    10485.23    10839.42    124.03 o 
   2   2   4    19118.45    19892.69    118.00 o 
   4   2   4    30586.79    30928.20    168.86 o 
   6   2   4    11949.29    11812.07     84.68 o 
   8   2   4    17019.30    16985.68    114.13 o 
  10   2   4    12020.43    11831.19     88.92 o 
  12   2   4    11991.12    11806.12     91.54 o 
  14   2   4     6213.28     6369.85     72.27 o 
  16   2   4     5797.14     6031.34     79.96 o 
  18   2   4     4894.27     5109.18     83.76 o 
  20   2   4     4615.88     4693.19     85.15 o 
   1   3   4    14882.48    15128.43     80.96 o 
   3   3   4    22939.10    23657.27    114.27 o 
   5   3   4    19642.67    19971.77    124.99 o 
   7   3   4     9635.29     9674.39     68.31 o 
   9   3   4    13743.31    13950.81     98.75 o 
  11   3   4    11520.18    11608.06    100.78 o 
  13   3   4     8973.40     9145.10     87.61 o 
  15   3   4     5969.29     6039.53     73.04 o 
  17   3   4     6764.01     6905.73     89.42 o 
  19   3   4     3497.26     3539.59     79.56 o 
  21   3   4     4573.58     4782.18     97.35 o 
   0   4   4    13991.16    13762.80    123.72 o 
   2   4   4    12122.64    12101.33     94.22 o 
   4   4   4    11732.58    11734.64     90.26 o 
   6   4   4     7227.87     7222.82     69.16 o 
   8   4   4     6972.50     6860.13     69.58 o 
  10   4   4     8759.00     8884.50     84.07 o 
  12   4   4     5598.40     5822.99    101.80 o 
  14   4   4     5066.41     4912.41     70.98 o 
  16   4   4     7091.49     7383.50     99.97 o 
  18   4   4     3225.46     3205.42     80.61 o 
  20   4   4     2015.19     2002.32     63.94 o 
   1   5   4     7617.54     7630.22     68.48 o 
   3   5   4     9908.28     9972.01     90.96 o 
   5   5   4     8005.94     7846.38     73.15 o 
   7   5   4    11016.86    11034.40     94.54 o 
   9   5   4    10486.04    10449.99     99.67 o 
  11   5   4     5961.23     6067.08     82.57 o 
  13   5   4     2480.57     2398.78     51.89 o 
  15   5   4     5277.96     5183.13     93.15 o 
  17   5   4     3667.77     3857.87     74.59 o 
  19   5   4     2884.65     2944.15     75.30 o 
   0   6   4     6199.64     6081.51    101.31 o 
   2   6   4    10809.13    10733.64     89.43 o 
   4   6   4     7448.92     7426.43     73.81 o 
   6   6   4     4996.34     4758.75     68.12 o 
   8   6   4     4759.83     4818.52     68.56 o 
  10   6   4     5880.73     5721.96     85.25 o 
  12   6   4     3763.15     3823.34     71.43 o 
  14   6   4     5408.92     5603.83     94.11 o 
  16   6   4     3740.00     3794.84     80.98 o 
  18   6   4     3286.25     3319.33     79.86 o 
   1   7   4     5406.69     5460.28     93.24 o 
   3   7   4     9914.77     9609.88     98.07 o 
   5   7   4    10885.45    10797.47     97.06 o 
   7   7   4     5491.48     5400.34     94.48 o 
   9   7   4     6627.65     6537.05     94.11 o 
  11   7   4     5856.17     5785.43     90.68 o 
  13   7   4     4691.57     4734.81     94.45 o 
  15   7   4     3057.17     3140.54     75.11 o 
  17   7   4     3392.49     3510.92     83.08 o 
   0   8   4     6866.61     6667.46    117.02 o 
   2   8   4     5097.05     5045.64     71.59 o 
   4   8   4     9554.15     9381.88    118.80 o 
   6   8   4     3949.17     3977.82     64.68 o 
   8   8   4     4201.34     4282.08     77.60 o 
  10   8   4     4598.08     4706.84     83.94 o 
  12   8   4     4577.24     4769.99     87.24 o 
  14   8   4     2883.67     3157.35     82.68 o 
  16   8   4     3645.32     3844.26     87.35 o 
   1   9   4     5654.09     5503.65     78.71 o 
   3   9   4     5870.01     5819.75     81.33 o 
   5   9   4     4363.37     4408.04     70.96 o 
   7   9   4     4385.59     4601.36    105.73 o 
   9   9   4     5592.70     5635.59     89.33 o 
  11   9   4     3459.10     3523.13     85.19 o 
  13   9   4     2864.15     2922.26     80.33 o 
  15   9   4     2963.18     3225.18     88.95 o 
   0  10   4     3045.28     3020.94     86.22 o 
   2  10   4     4653.62     4654.45     81.50 o 
   4  10   4     3006.42     2917.02     60.42 o 
   6  10   4     3755.13     3728.03     68.79 o 
   8  10   4     4735.79     4540.14     82.46 o 
  10  10   4     3632.82     3608.01     75.48 o 
  12  10   4     1779.92     1779.01     57.34 o 
   1  11   4     4812.01     4693.81     87.59 o 
   3  11   4     4537.72     4694.31     80.00 o 
   5  11   4     3115.99     3321.04     68.26 o 
   7  11   4     2549.52     2674.14     87.48 o 
   9  11   4     2745.58     2908.73     70.70 o 
   0  12   4     2171.30     2057.20     99.61 o 
   2  12   4     2747.68     2762.77     70.61 o 
   4  12   4     3833.76     3970.97     77.91 o 
   1   1   5      779.56      954.15     23.27 o 
   3   1   5      373.95      358.90     21.80 o 
   5   1   5       60.47       97.71     13.65 o 
   7   1   5      182.02      202.07     13.40 o 
   9   1   5      200.32      181.71     12.82 o 
  11   1   5      199.97      214.84     16.02 o 
  13   1   5      356.29      319.62     21.19 o 
  15   1   5      268.00      264.49     21.47 o 
  17   1   5       46.88       17.73     14.75 o 
  19   1   5        3.61        3.80     18.64 o 
   0   2   5      186.41      235.81     17.99 o 
   2   2   5      209.39      248.47     12.39 o 
   4   2   5     1251.55     1197.79     32.56 o 
   6   2   5      324.54      377.89     16.05 o 
   8   2   5      220.40      206.49     14.12 o 
  10   2   5       45.72       53.45     12.29 o 
  12   2   5      316.14      358.32     21.48 o 
  14   2   5      107.94       96.00     14.85 o 
  16   2   5      124.02      111.53     17.00 o 
  18   2   5       10.42       11.91     14.80 o 
  20   2   5       86.17       74.52     21.53 o 
   1   3   5      994.68     1034.73     20.11 o 
   3   3   5       49.59       37.69      7.02 o 
   5   3   5     1042.30     1035.03     28.33 o 
   7   3   5     1136.73     1157.07     27.57 o 
   9   3   5      271.58      288.09     16.52 o 
  11   3   5      355.65      406.08     22.43 o 
  13   3   5      416.56      437.78     24.93 o 
  15   3   5     1047.51     1113.73     38.11 o 
  17   3   5      185.03      169.00     22.67 o 
  19   3   5       64.06       47.75     21.46 o 
   0   4   5      941.51      902.04     30.52 o 
   2   4   5     1989.46     1995.08     34.70 o 
   4   4   5      361.46      358.50     18.97 o 
   6   4   5     1913.72     1935.00     36.45 o 
   8   4   5      716.67      729.43     25.53 o 
  10   4   5      499.73      532.04     26.01 o 
  12   4   5      102.93      110.51     17.24 o 
  14   4   5      334.19      341.51     24.70 o 
  16   4   5      611.57      606.88     34.27 o 
  18   4   5      172.87      142.53     23.44 o 
   1   5   5       91.79       80.51     13.61 o 
   3   5   5      530.66      521.38     24.24 o 
   5   5   5       85.09       72.01     12.88 o 
   7   5   5      770.61      806.38     33.09 o 
   9   5   5       42.35       75.87     16.02 o 
  11   5   5      405.60      379.80     38.32 o 
  13   5   5      269.95      250.53     25.97 o 
  15   5   5       84.35       79.25     18.74 o 
  17   5   5       36.35       50.02     20.52 o 
  19   5   5      139.53      157.27     31.46 o 
   0   6   5      646.50      597.57     37.83 o 
   2   6   5      370.49      392.27     25.01 o 
   4   6   5      721.14      766.88     29.46 o 
   6   6   5      348.20      324.64     21.25 o 
   8   6   5      135.00      137.30     17.30 o 
  10   6   5      142.72      146.27     21.00 o 
  12   6   5      778.27      751.37     37.64 o 
  14   6   5      118.75      105.00     21.81 o 
  16   6   5      116.88       72.43     21.34 o 
  18   6   5       29.90       28.04     21.56 o 
   1   7   5      377.59      407.23     24.52 o 
   3   7   5      741.67      766.86     31.34 o 
   5   7   5      405.26      414.85     25.66 o 
   7   7   5      152.92      239.19     23.33 o 
   9   7   5       68.78      113.63     24.00 o 
  11   7   5      333.43      359.98     29.93 o 
  13   7   5      308.65      247.75     28.33 o 
  15   7   5      227.47      239.33     32.23 o 
   0   8   5      981.89      908.33     70.57 o 
   2   8   5      722.70      715.26     32.02 o 
   4   8   5      764.81      726.12     32.60 o 
   6   8   5     1135.59     1130.61     39.00 o 
   8   8   5     1430.98     1443.74     47.41 o 
  10   8   5      742.33      644.06     39.26 o 
  12   8   5      275.91      247.47     35.19 o 
  14   8   5      371.70      329.46     36.93 o 
   1   9   5     1040.41     1025.23     38.74 o 
   3   9   5      639.20      615.09     32.37 o 
   5   9   5      640.17      601.98     31.93 o 
   7   9   5      753.66      717.36     37.84 o 
   9   9   5      504.28      604.16     36.38 o 
  11   9   5      271.24      273.47     31.35 o 
  13   9   5      474.90      502.08     43.53 o 
   0  10   5      830.47      789.06     52.38 o 
   2  10   5      572.59      505.83     31.65 o 
   4  10   5     1263.71     1239.25     53.68 o 
   6  10   5      885.05      856.47     39.08 o 
   8  10   5      631.11      657.15     39.15 o 
  10  10   5      551.16      605.31     39.56 o 
   1  11   5      212.31      233.72     26.60 o 
   3  11   5      428.80      446.43     32.46 o 
   5  11   5      786.17      812.88     40.75 o 
   7  11   5       78.73       75.85     22.12 o 
   0   0   6    11864.32    12749.94    259.67 o 
   2   0   6     4034.93     4287.76     71.01 o 
   4   0   6     6367.55     6493.10     90.51 o 
   6   0   6     8192.66     9319.28    116.79 o 
   8   0   6     7810.36     8064.67    109.18 o 
  10   0   6     5484.29     5532.13     95.18 o 
  12   0   6     2996.88     3132.74     75.03 o 
  14   0   6     5141.62     5250.34    123.32 o 
  16   0   6     2975.10     3034.34     84.65 o 
  18   0   6     3025.63     3048.50    105.48 o 
   1   1   6    11199.98    11420.55     89.36 o 
   3   1   6     7328.10     7451.16     69.23 o 
   5   1   6    11149.92    11446.09     92.81 o 
   7   1   6     8981.66     9436.15     83.73 o 
   9   1   6     8295.53     8115.27     76.10 o 
  11   1   6     4226.33     4475.76     70.88 o 
  13   1   6     7228.33     7466.11     87.56 o 
  15   1   6     4569.83     4744.43     72.34 o 
  17   1   6     3641.51     3574.84     66.70 o 
  19   1   6     3079.99     3234.81     79.11 o 
   0   2   6    11074.47    11816.88    130.87 o 
   2   2   6     9591.53     9838.07    107.06 o 
   4   2   6    11169.56    11562.06     92.26 o 
   6   2   6     9868.35    10479.32     96.17 o 
   8   2   6     5761.77     6084.11     74.41 o 
  10   2   6     5011.84     4978.14     64.29 o 
  12   2   6     7425.01     7583.67     91.90 o 
  14   2   6     7354.22     7557.22     99.16 o 
  16   2   6     2905.80     2867.25     59.04 o 
  18   2   6     3585.30     3807.22     84.06 o 
   1   3   6    11742.19    11642.36    105.50 o 
   3   3   6    11118.94    10688.76    109.37 o 
   5   3   6    13564.19    13634.02    130.02 o 
   7   3   6    10358.53    10606.70    110.95 o 
   9   3   6     8089.16     8111.96    104.30 o 
  11   3   6     7571.12     7476.62     93.44 o 
  13   3   6     7976.65     8143.10    137.52 o 
  15   3   6     4594.46     4471.04     73.13 o 
  17   3   6     3389.70     3420.28     72.62 o 
   0   4   6    10134.96    10549.97    142.86 o 
   2   4   6     8164.45     7890.62     85.44 o 
   4   4   6     6627.56     6821.62     91.53 o 
   6   4   6    10007.41    10296.63     99.39 o 
   8   4   6     8336.61     8508.86    108.57 o 
  10   4   6     6364.66     6578.22     94.54 o 
  12   4   6     4671.25     4845.55     84.69 o 
  14   4   6     4064.67     4113.58     80.90 o 
  16   4   6     3393.09     3364.83     79.44 o 
  18   4   6     3171.85     3186.97     80.03 o 
   1   5   6    13421.98    13382.00    120.91 o 
   3   5   6     7671.32     7273.63     85.07 o 
   5   5   6     5591.92     5462.82     78.34 o 
   7   5   6     9258.37     9107.13    114.16 o 
   9   5   6     7058.14     6916.23     98.36 o 
  11   5   6     5722.96     5619.38     90.39 o 
  13   5   6     4732.31     5001.57     90.26 o 
  15   5   6     5384.99     5583.57     92.81 o 
  17   5   6     3872.49     4201.85     91.34 o 
   0   6   6     9193.54     9306.14    143.10 o 
   2   6   6     8345.99     8328.66     95.18 o 
   4   6   6     4959.48     4969.15     72.50 o 
   6   6   6     6729.74     6651.82     91.28 o 
   8   6   6     6479.27     6601.61    101.17 o 
  10   6   6     4798.57     4800.51    132.19 o 
  12   6   6     4977.11     5223.46    101.11 o 
  14   6   6     3419.94     3718.97    102.32 o 
  16   6   6     3123.41     2975.18     78.02 o 
   1   7   6     7483.50     7344.71     92.35 o 
   3   7   6     8152.63     7489.45     93.77 o 
   5   7   6     7146.78     7105.65     91.97 o 
   7   7   6     7662.99     7562.00    112.03 o 
   9   7   6     4757.91     4551.02     95.94 o 
  11   7   6     6593.10     6365.97    116.08 o 
  13   7   6     4812.38     5097.96    147.38 o 
  15   7   6     3131.14     3262.38     88.76 o 
   0   8   6     4393.82     4470.55    104.59 o 
   2   8   6     5585.84     5419.01     82.02 o 
   4   8   6     4422.24     4276.65     81.89 o 
   6   8   6     5548.86     5501.92     84.05 o 
   8   8   6     3732.19     3714.26     75.41 o 
  10   8   6     3661.23     3688.49    133.65 o 
  12   8   6     4106.85     4230.89     90.69 o 
   1   9   6     4970.74     5022.88     81.98 o 
   3   9   6     3669.58     3513.07     77.14 o 
   5   9   6     2860.47     2747.66     61.86 o 
   7   9   6     4233.38     4291.35     89.60 o 
   9   9   6     2646.39     2720.14     69.93 o 
  11   9   6     2906.99     3035.17     89.02 o 
   0  10   6     2716.04     2680.75     89.47 o 
   2  10   6     2774.88     2822.97     76.09 o 
   4  10   6     1356.94     1405.87     49.35 o 
   6  10   6     2349.54     2372.45     65.25 o 
   8  10   6     2359.86     2476.16     67.84 o 
   1  11   6     1851.56     1896.52     60.56 o 
   1   1   7      127.83      145.42     14.12 o 
   3   1   7      148.95      166.44     14.83 o 
   5   1   7       58.84       67.58     11.73 o 
   7   1   7      122.51      100.10     15.18 o 
   9   1   7       11.99       -1.15     11.66 o 
  11   1   7      228.24      190.69     25.53 o 
  13   1   7       42.84       41.70     19.63 o 
  15   1   7       27.53        9.91     18.25 o 
  17   1   7       82.00       56.21     23.08 o 
   0   2   7      284.41      217.94     29.34 o 
   2   2   7      194.70      222.49     20.34 o 
   4   2   7       24.34       29.17     12.92 o 
   6   2   7       98.77       97.76     17.08 o 
   8   2   7       31.34       14.68     13.47 o 
  10   2   7      516.41      605.69     36.04 o 
  12   2   7       16.01       12.06     15.74 o 
  14   2   7       41.74       48.44     17.95 o 
  16   2   7       69.16       62.20     22.18 o 
   1   3   7     1343.89     1413.58     42.36 o 
   3   3   7      190.72      195.49     20.19 o 
   5   3   7       99.07       87.30     16.80 o 
   7   3   7      118.36      166.87     24.73 o 
   9   3   7     1217.10     1139.37     45.52 o 
  11   3   7      114.68      135.36     24.20 o 
  13   3   7      242.62      222.42     27.01 o 
  15   3   7      322.07      289.91     28.63 o 
  17   3   7      295.46      199.67     39.83 o 
   0   4   7     2580.04     2308.02     87.30 o 
   2   4   7       56.41       39.24     13.76 o 
   4   4   7      434.66      424.12     26.76 o 
   6   4   7      164.17      159.46     18.18 o 
   8   4   7     1620.33     1573.45     44.32 o 
  10   4   7      697.53      739.06     47.69 o 
  12   4   7      147.45      132.72     27.98 o 
  14   4   7       99.27       86.38     22.02 o 
  16   4   7      156.47      119.91     23.48 o 
   1   5   7      289.05      296.71     25.20 o 
   3   5   7      309.99      344.11     24.26 o 
   5   5   7      331.02      291.44     24.69 o 
   7   5   7      194.59      177.28     23.38 o 
   9   5   7      429.87      463.57     33.68 o 
  11   5   7      201.25      205.22     28.30 o 
  13   5   7       78.56       83.29     22.97 o 
  15   5   7       38.76       49.33     20.46 o 
   0   6   7      138.65      131.29     26.72 o 
   2   6   7      547.88      498.77     28.78 o 
   4   6   7      522.50      575.46     30.54 o 
   6   6   7       75.86       82.02     17.41 o 
   8   6   7        5.06       -6.65     16.15 o 
  10   6   7      228.18      205.24     27.57 o 
  12   6   7      383.54      406.29     43.89 o 
  14   6   7      299.91      344.40     39.06 o 
   1   7   7      157.64      141.44     20.12 o 
   3   7   7      464.69      480.67     32.42 o 
   5   7   7      485.09      483.32     30.49 o 
   7   7   7      183.57      165.64     24.13 o 
   9   7   7      195.26      199.78     29.17 o 
  11   7   7      352.80      298.49     33.19 o 
   0   8   7      398.44      363.28     40.61 o 
   2   8   7      407.92      395.54     29.46 o 
   4   8   7      432.08      482.94     32.09 o 
   6   8   7      372.24      352.62     31.01 o 
   8   8   7      379.58      442.09     34.58 o 
  10   8   7      398.51      400.33     47.78 o 
   1   9   7      152.71      122.25     21.58 o 
   3   9   7      380.51      418.61     31.89 o 
   5   9   7      587.00      568.34     38.77 o 
   7   9   7      491.55      547.28     38.99 o 
   0  10   7      577.38      635.14     55.79 o 
   0   0   8     9352.55     9335.59    150.08 o 
   2   0   8     7550.98     7569.22    103.30 o 
   4   0   8     7504.27     7735.31    140.46 o 
   6   0   8     8374.86     8638.99    131.84 o 
   8   0   8     8881.34     9047.76    162.32 o 
  10   0   8     3530.90     3589.66    105.66 o 
  12   0   8     5428.63     5479.53    136.42 o 
  14   0   8     4030.73     4172.19    123.91 o 
   1   1   8     6411.49     6315.38     82.21 o 
   3   1   8     7536.64     7665.26     90.66 o 
   5   1   8     7956.15     8101.24     94.63 o 
   7   1   8     9417.23     9471.33     98.73 o 
   9   1   8     4484.49     4635.57    100.26 o 
  11   1   8     4870.44     4717.04    105.84 o 
  13   1   8     4423.31     4787.14     99.86 o 
  15   1   8     4160.46     4353.18    112.62 o 
   0   2   8     5919.33     5940.56    124.65 o 
   2   2   8     9063.04     9185.51    112.59 o 
   4   2   8     6393.80     6635.18     92.64 o 
   6   2   8     7241.32     7118.19     92.56 o 
   8   2   8     2620.72     2822.30     63.33 o 
  10   2   8     4025.60     4229.94     88.38 o 
  12   2   8     5812.36     6004.24    140.97 o 
  14   2   8     5118.62     5404.14    109.80 o 
   1   3   8     4935.55     4827.05     94.37 o 
   3   3   8     6464.20     6315.25     94.79 o 
   5   3   8     5855.25     5792.67    100.34 o 
   7   3   8     5977.61     6058.85     93.47 o 
   9   3   8     3361.77     3452.18     72.12 o 
  11   3   8     5099.90     5032.09    153.91 o 
  13   3   8     3566.70     3460.84    117.73 o 
   0   4   8     5137.40     5471.55    128.52 o 
   2   4   8     4276.91     4399.89    116.94 o 
   4   4   8     3702.80     3891.18     71.22 o 
   6   4   8     5563.29     5806.45     96.21 o 
   8   4   8     6270.45     6312.01    102.96 o 
  10   4   8     4051.71     4288.39     96.03 o 
  12   4   8     2842.12     2928.53     73.67 o 
   1   5   8     8095.52     7956.37     99.97 o 
   3   5   8     2795.02     2902.77     59.87 o 
   5   5   8     2437.58     2370.45     54.76 o 
   7   5   8     2699.46     2824.77     70.39 o 
   9   5   8     4157.09     4485.08     99.68 o 
  11   5   8     2541.69     2805.97     81.69 o 
   0   6   8     6311.80     6080.59    126.52 o 
   2   6   8     2484.59     2718.75     60.05 o 
   4   6   8     3264.49     3283.18     65.91 o 
   6   6   8     2662.04     2669.41     65.66 o 
   8   6   8     4049.81     4107.98     88.36 o 
  10   6   8     3290.31     3374.43     90.89 o 
   1   7   8     3394.62     3377.88     69.08 o 
   3   7   8     3108.35     3181.53     67.43 o 
   5   7   8     3156.47     3322.18     69.41 o 
   7   7   8     2325.55     2241.25     63.85 o 
   9   7   8     2973.91     3126.17     75.12 o 
   0   8   8     2786.16     2841.33     96.69 o 
   2   8   8     2771.03     2806.95     65.98 o 
   4   8   8     2652.41     2810.28     80.29 o 
   6   8   8     2926.73     3025.66     81.30 o 
   1   1   9        0.92        1.82     15.26 o 
   3   1   9      131.30       99.00     22.69 o 
   5   1   9      155.08      158.26     24.75 o 
   7   1   9      158.14      148.53     25.40 o 
   9   1   9      104.04       64.46     25.24 o 
  11   1   9      163.20       84.98     26.81 o 
   0   2   9      209.80      248.86     36.89 o 
   2   2   9      150.67      133.32     19.88 o 
   4   2   9       32.69       55.45     17.78 o 
   6   2   9       14.84       21.76     19.41 o 
   8   2   9        8.54       -1.51     21.83 o 
  10   2   9      204.72      164.90     33.02 o 
  12   2   9       32.58       25.95     30.48 o 
   1   3   9      478.58      548.24     34.85 o 
   3   3   9       11.16       10.51     16.94 o 
   5   3   9      399.83      406.43     35.30 o 
   7   3   9       12.87       13.24     21.13 o 
   9   3   9      359.19      343.49     44.97 o 
  11   3   9        8.14        2.95     27.46 o 
   0   4   9      603.46      583.38     97.97 o 
   2   4   9       37.86       29.81     17.45 o 
   4   4   9       96.85      108.59     20.01 o 
   6   4   9      112.67      100.53     23.96 o 
   8   4   9      441.85      477.13     38.49 o 
  10   4   9      132.20      125.82     26.64 o 
   1   5   9      186.46      214.58     24.59 o 
   3   5   9       74.57       65.35     18.93 o 
   5   5   9      243.38      205.76     25.09 o 
   7   5   9       75.16      113.48     23.93 o 
   9   5   9      414.71      365.76     40.51 o 
   0   6   9      117.03      165.43     34.24 o 
   2   6   9      359.15      413.52     31.72 o 
   4   6   9      341.34      334.71     33.76 o 
   6   6   9      119.78      136.69     25.55 o 
   1   7   9      182.28      234.20     27.63 o 
   0   0  10     2314.40     2426.64    164.61 o 
   2   0  10     3577.88     3705.03    143.40 o 
   4   0  10     4338.22     4798.96    163.91 o 
   6   0  10     4274.62     4457.89    125.62 o 
   8   0  10     4979.39     4962.80    169.62 o 
   1   1  10     2673.49     2946.30     91.21 o 
   3   1  10     3428.42     3756.58    141.90 o 
   5   1  10     3372.60     3938.16    105.19 o 
   7   1  10     2074.16     2199.70    134.71 o 
   0   2  10     3165.77     3184.98    108.01 o 
   2   2  10     3170.09     3303.19     86.57 o 
   4   2  10     5013.47     5055.57    117.92 o 
   6   2  10     3018.35     2810.03    130.64 o 
   1   3  10     2011.55     2337.32     67.56 o 
   3   3  10     3556.58     3926.42     78.17 o 
   5   3  10     3306.02     3666.67     90.98 o 
   0   4  10     3943.80     3604.41    103.34 o 
   2   4  10     4388.53     4545.11     81.92 o 
                                                 
